# Supplementary material for: Characterization and compilation of polymorphic simple sequence repeat (SSR) markers of peanut from public database
Source: BMC Res Notes. 2012 Jul 20;5:362. doi: 10.1186/1756-0500-5-362 (PMC3500262; doi:10.1186/1756-0500-5-362)
Supplement: Additional file 1 — A list of polymorphic SSR markers in peanut. [file 1756-0500-5-362-S1.xls]

## Sheet: orginzing-all
Marker name	Primer name	Altenative name	GenBank accession number	Motif	Forward primer (5'-3')	Reverse primer (5'-3')	Product size	Publication of SSRs	Redundancy	Genomic or EST	Arachis species	Mapped SSRs in publication	PIC
Ad90F2	Ad90F2			(TAT)25	CTCAATGGCCGGTATGATTAGT	TTGAGATAACGCTTCCGAAAAT	309	[16]*		Genomic	A.duranensis	[7]**
Ad90K4	Ad90K4			(AT)23	TTTTCGGTCAAAACAAATCACA	TTATTGCACTTGGCATTTTGAG	198	[16]		Genomic	A.duranensis	[7]
Ad90P7	Ad90P7			(TA)18	AACATAAACCATAAGACAATGGATG	TTGTTTACTTTTCCTGCCATTC	178	[16]		Genomic	A.duranensis
Ad91O22	Ad91O22			(AG)25	ATGACAATGGTGGTTTGTGTGT	ATATTCGTGTTTTCGTGCCTTT	280	[16]		Genomic	A.duranensis	[7]
Ad92L5	Ad92L5			(AT)7	GTTGGACTTCAATAATTTCGGC	GTGTGTTTGAGAAATCCGTTGA	216	[16]		Genomic	A.duranensis	[7]
Ad92O23	Ad92O23			(GA)8	TACACTTCCCTGCAATTCCTTT	CGGTTTAGACGAAGACGATGAT	192	[16]		Genomic	A.duranensis	[7]
Ad95A7	Ad95A7			(TTA)11	TATGCTACATTGAAGGCCATTG	CACTTGCACAGACCATAAGGAA	246	[16]		Genomic	A.duranensis
Ad95D7	Ad95D7			(AT)19	CATTTTCACAACCTCAGTCCAA	ATTTCATACGGAGGTAGGGGAT	229	[16]		Genomic	A.duranensis	[7]
Ai119F10	Ai119F10			(TA)13	TGGCAATTGATTAGAGATTAGA	CAGAAGAGGTGGGAGAGA	221	[16]	PM411	Genomic	A.ipaensis	[7]
Ai119G12	Ai119G12			(CAT)18 (TTA)14	TTCCAAAACATACAAGTGAGTGC	CCCTTCTTCCTTCTTGTTTCTG	225	[16]		Genomic	A.ipaensis	[7]
Ai119H15	Ai119H15			(AT)11	CCCTTCATTCTCCCTCTTTTCT	CAAGCAATGGCAACTTCAGATA	315	[16]		Genomic	A.ipaensis	[7]
Ai120L22	Ai120L22			(AT)13	CACCGTAAGTGTCACCAT	AAAACCGAAATACTATAACCAG	255	[16]		Genomic	A.ipaensis
Ai121G16	Ai121G16			(TTA)8 (TTA)17	ATGAATTGGGAGAGAAAACGAA	TGAAAAGAAACAATGGGACAGA	386	[16]		Genomic	A.ipaensis	[7]
Ah1TC0A01	TC0A01		DQ099138	(AG)29	CAGCTCATTTTTCACCTCCA	CCATAACCCCAAAAATGCAG	296	[7]		Genomic	A. hypogaea	[6]; [7]
Ah1TC1A01	TC1A01		DQ099162	(TC)25	GTCGGTAAATCCGACGAAAA	TCAACGCGACACAAGAAGTC	202	[7]		Genomic	A. hypogaea	[2]; [4]; [5]; [6]	0.74
Ah1TC1A02	TC1A02		DQ099163	(TC)35	GCAATTTGCACATTATCCGA	CATGTTCGGTTTCAAGTCTCAA	255	[7]	AH2TC11A04	Genomic	A. hypogaea	[1]; [2]; [3]; [4]; [5]; [6]	0.82
Ah1TC1A08	TC1A08		DQ099213	(AG)30	AAGGGGTTAAGGGCATGACT	CCACAAATGGGTCGTCGAT	214	[7]		Genomic	A. hypogaea	[1]; [3]; [6]; [7]
Ah1TC1B02	TC1B02		DQ099199	(CT)25	AACATGCATGCAAATGGAAA	GCCAAAGTCACTTGTTTGCTT	226	[7]		Genomic	A. hypogaea	[4]; [7]
Ah1TC1D02	TC1D02		DQ099177	(TC)30	GATCCAAAATCTCGCCTTGA	GCTGCTCTGCACAACAAGAA	264	[7]		Genomic	A. hypogaea	[1]; [3]; [5]; [6]; [7]	0.46
Ah1TC1D12	TC1D12		DQ099164	(TC)9	CCCTTTCATTCTCCCTTTCC	TTCTCCTGCACTAGGTTTCCA	169	[7]		Genomic	A. hypogaea	[3]
Ah1TC1E01	TC1E01		DQ099178	(GA)29	CAGCAAAGAGTCGTCAGTCG	GAAAGTTCACTTGAGCAAATTCA	218	[7]		Genomic	A. hypogaea	[1]; [3]	0.9
Ah1TC1E05	TC1E05		DQ099221	(GA)30	GAAGGATAAGCAATCGTCCA	GGATGGGATTGAACATTTGG	227	[7]		Genomic	A. hypogaea	[1]; [3]; [6]; [7]
Ah1TC1E06	TC1E06		DQ099165	(TC)21	ACCGTTACGAACGCTTTGTC	TCCCTCTCATACGACACCCT	141	[7]	Ah2TC11E04	Genomic	A. hypogaea	[1]; [2]; [3]; [5]; [6]; [7]
Ah1TC1G04	TC1G04		DQ099179	(TTC)5 + (TC)33	TGCTGTGAGAGAAATGGCAG	GCGCATTCTTCGATTAAAGG	274	[7]		Genomic	A. hypogaea	[1]; [3]
Ah1TC2A02	TC2A02		DQ099220	(CT)32	CTCCCTTGTGGGTATGTGGT	GGCTCCCATTCATTCTCAAA	197	[7]		Genomic	A. hypogaea	[1]; [3]; [5]; [6]; [7]	0.8
Ah1TC2B01	TC2B01		DQ099189	(TC)12	TTGCAGAAAAGGCAGAGACA	GAAAGAAGCTAAGAAGGACCCATA	154	[7]	PM65	Genomic	A. hypogaea		0.61
Ah1TC2C07	TC2C07		DQ099181	(CT)23	CACCACACTCCCAAGGTTTT	TCAAGAACGGCTCCAGAGTT	165	[7]		Genomic	A. hypogaea	[2]; [4]; [5]	0.49
Ah1TC2D06	TC2D06		DQ099207	(AG)30	AGGGGGAGTCAAAGGAAAGA	TCACGATCCCTTCTCCTTCA	214	[7]		Genomic	A. hypogaea	[1]; [2]; [3]; [5]; [6]
Ah1TC2D08	TC2D08		DQ099182	(CT)25	ATGTGGGGAGGTCGGTAAC	TCACAGGTTTTGTGTGCTCG	300	[7]		Genomic	A. hypogaea	[5]
Ah1TC2E05	TC2E05		DQ099183	(GA)23	GAATTTATAAGGCGTGGCGA	CCATCCCTTCTTCCTTCACA	100	[7]		Genomic	A. hypogaea	[4]; [6]	0.86
Ah1TC2G05	TC2G05		DQ099208	(GA)35	GCCGAGCTAGTTTGATTTGG	TTGGATTTGAATGGAGGAATG	287	[7]		Genomic	A. hypogaea	[3]; [4]
Ah1TC3A12	TC3A12		DQ099223	(TC)27	GCCCATATCAAGCTCCAAAA	TAGCCAGCGAAGGACTCAAT	201	[7]	Ah1TC2B09	Genomic	A. hypogaea	[2]; [5]; [6]; [7]	0.645
Ah1TC3B04	TC3B04		DQ099168	(TC)23	GAAGAAGAAGTCACTGCGGC	AAGCTAGTTTCTGATTAAAGCACCA	241	[7]	AH2TC7A02	Genomic	A. hypogaea	[1]; [7]
Ah1TC3B05	TC3B05		DQ099191	(AG)25	GGAGAAAACGCATTGGAACT	TTTGTCCCGTTGGGAATAGT	260	[7]		Genomic	A. hypogaea	[1]; [3]; [4]; [6]; [7]	0.71
Ah1TC3E02	TC3E02		DQ099210	(CT)26 + (CA)7 + (CA)5	TGAAAGATAGGTTTCGGTGGA	CAAACCGAAGGAGGAACTTG	273	[7]		Genomic	A. hypogaea	[1]; [2]; [3]; [5]; [6]
Ah1TC3E05	TC3E05		DQ099211	(GA)25	CACCACTTGAGTTGGTGAGG	CTTCTTCTTCTCCCGCAATG	295	[7]		Genomic	A. hypogaea	[3]; [5]
Ah1TC3G01	TC3G01		DQ099192	(TC)14 + (TC)12	GACGGTAATCGTGCCCTAAA	TGCAGTAGTGGCAGCAGAAC	248	[7]		Genomic	A. hypogaea	[2]; [5]; [7]	0.75
Ah1TC3G05	TC3G05		DQ099169	(GAG)4 + (CTT)15 + (TC)23	GATCCCAAGTCTCCAGAGGA	AACAACAAGGAGGCAGAGGA	134	[7]		Genomic	A. hypogaea	[1]; [3]	0.42
Ah1TC3H02	TC3H02		DQ099184	(AG)5 + (AG)25	CTCTCCGCCATCCATGTAAT	ATGGTGAGCTCGACGCTAGT	285	[7]		Genomic	A. hypogaea	[1]; [3]; [4]; [6]; [7]	0.67
Ah1TC3H07	TC3H07		DQ099193	(GA)20 + (TTC)4	CAATGGGAGGCAAATCAAGT	GCCAAATGGTTCCTTCTCAA	247	[7]		Genomic	A. hypogaea	[1]; [2]; [3]; [5]; [6]; [7]	0.86
Ah1TC4A02	TC4A02		DQ099137	(GA)26	ATTCAAATCGGAATGGCAAG	GAGCAAAGGGCGAATCTATG	277	[7]	Ah2TC11A02	Genomic	A. hypogaea	[1]; [3]; [7]	0.41
Ah1TC4C11	TC4C11		DQ099215	(CT)18 + (TC)10	TCCTGACTGGGTCCTTTGTC	CCAAAGGGGAGTACGAACAT	264	[7]	AH2TC9C06	Genomic	A. hypogaea	[7]
Ah1TC4D02	TC4D02		DQ099185	(CT)21	AAGTTGTTCCCGTTGCACTC	AAAACACCATAAGGTGAATCAAA	112	[7]		Genomic	A. hypogaea
Ah1TC4D09	TC4D9		DQ099216	(CT)18	TTGTGCTCTGCTCTTGGTTG	CTTGCTGGAGGAAACACACA	210	[7]		Genomic	A. hypogaea	[2]; [4]; [5]	0.39
Ah1TC4E09	TC4E09		DQ099204	(TC)22	CTTTCTTCCCCCTTGAACCT	GATCAAGTGAAAATGTTAGTATAAG	160	[7]		Genomic	A. hypogaea	[1]; [3]; [4]; [6]
Ah1TC4E10	TC4E10		DQ099214	(CCT)4 + (T)12 + (CT)14	ACGTCATCTTCCCTCCTCCT	CCATTTTCTCCTCGAACCAA	151	[7]		Genomic	A. hypogaea	[2]; [3]; [5]; [6]	0.84
Ah1TC4F02	TC4F02		DQ099212	(C)14	GCACTGCACCCCAATCTCTA	GATGGGTGGTTTGGTGTCTC	300	[7]		Genomic	A. hypogaea	[4]
Ah1TC4F10	TC4F10		DQ099218	(TTC)33	TCCAAGTACCTTCTTCTTCTTCTTC	CGTTGAAGTCAATCCAGATCC	212	[7]		Genomic	A. hypogaea	[7]
Ah1TC4F12	TC4F12		DQ099172	(CT)23	GATCTTTCCGCCATTTTCTC	GGTGAATGACAGATGCTCCA	220	[7]		Genomic	A. hypogaea	[1]; [2]; [3]; [5]; [7]	0.76
Ah1TC4G02	TC4G02		DQ099173	(TC)27	GATCCAACTGTGAATTGGGC	CACACCAGCAACAAGGAATC	151	[7]		Genomic	A. hypogaea	[2]; [5]; [6]; [7]	0.78
Ah1TC4G05	TC4G05		DQ099219	(CT)33	AACCCACTACGGGACTACCC	ACGACGTGGAGGAGAAGAGA	290	[7]		Genomic	A. hypogaea	[1]; [3]
Ah1TC4G10	TC4G10		DQ099195	(GA)20 + (GA)5 + (GT)5	TTCGGTCATGTTTGTCCAGA	CTCGAGTGCTCACCCTTCAT	211	[7]		Genomic	A. hypogaea	[1]; [3]; [4]; [6]; [7]	0.54
Ah1TC4H02	TC4H02		DQ099198	(TC)16 + (CT)5	ACCGCAAACTCATCCATCTC	GATAGCGTCAGAGGCAGAGG	185	[7]		Genomic	A. hypogaea	[1]; [2]; [3]; [5]
Ah1TC4H07	TC4H07		DQ099202	(TC)32	CCTCCGTTGCTCTTCTGAAC	GATCAAGCACTTCAGACAATGG	179	[7]		Genomic	A. hypogaea	[3]; [7]	0.74
Ah1TC5A06	TC5A06		DQ099203	(TC)27	TCGGTTTGGGAGACACTCTT	TTGTAAGCAGACGCCACATC	171	[7]		Genomic	A. hypogaea	[1]; [2]; [3]; [4]; [5]
Ah1TC5A07	TC5A07		DQ099196	(AG)15 + (GA)8	GTTTGGTTCTCCCTCCTCCT	AGCCTCTTCATTCCCCTCAT	146	[7]		Genomic	A. hypogaea	[4]; [7]
Ah1TC5C05	TC5C05		DQ099197	(AG)6 + (AG)14	TCATCTTCACTTCCCCTTTCA	CCCAACCAAATCCAACACTT	300	[7]		Genomic	A. hypogaea	[7]
Ah1TC5D01	TC5D01		DQ099176	(TC)20	CATTGACCACTCACATCCGT	GATGGGAGTGTGTATTCGGC	126	[7]		Genomic	A. hypogaea	[7]
Ah1TC5D06	TC5D06		DQ099206	(AG)21	GAAATTTTAGTTTTCAGCACAGCA	TTTTCCCCTCTTAAATTTTCTCG	177	[7]		Genomic	A. hypogaea	[2]; [5]; [6]; [7]	0.78
Ah1TC6E01	TC6E01		DQ099175	(GA)22	CTCCCTCGCTTCCTCTTTCT	ACGCATTAACCACACACCAA	171	[7]		Genomic	A. hypogaea	[1]; [2]; [3]; [5]; [6]; [7]	0.8
Ah1TC6G09	TC6G09		DQ099205	(CT)18	GGAGGTTGCATGCATCATAGT	TCATTGAACGTATTTGAAAGCTC	132	[7]		Genomic	A. hypogaea		0.746
Ah1TC6H03	TC6H03		DQ099227	(AG)21	TCACAATCAGAGCTCCAACAA	CAGGTTCACCAGGAACGAGT	223	[7]	AH2TC9F10	Genomic	A. hypogaea	[1]; [2]; [4]; [5]; [6]; [7]	0.75
Ah2AC1C11	AC1C11		DQ099118	(AGA)4 + (GT)16	CTCCCACACCAAACTTAAAAGC	CCCACTCCTATAAATACCCCTCTT	226	[7]		Genomic	A. hypogaea
Ah2AC2B03	AC2B03		DQ099125	(CT)9 + (CA)21	CTCGCTATACTAGGTTTTGGGTGT	TGGTTTGCCTTTCTAGCCATTA	245	[7]		Genomic	A. hypogaea.	[1]; [3]; [6]	0.72
Ah2AC2B05	AC2B05		DQ099126	(AC)22	TCCAATCAGCTATCAACTAT	CCAAGTTCTTACCCATTTCT	205	[7]		Genomic	A. hypogaea.
Ah2AC2C02	AC2C02		DQ099127	(GA)24	CTTCGACGGAAGATCGTATTT	GGGTGCTATAATGGCTGAACT	127	[7]		Genomic	A. hypogaea.	[7]
Ah2AC2C05	AC2C05		DQ099229	(TG)17	CAAGGAAGCGTGAATTGTTAG	TGTGGACTATGCTTGTCATGTT	300	[7]		Genomic	A. hypogaea.	[1]; [2]; [3]; [5] [7]
Ah2AC2C08	AC2C08		DQ099128	(AT)6 + (TG)31	CTTCAGTGTGGTGTCTCTCGAC	CCTCTAACTTTTCCGGGTTCTT	190	[7]		Genomic	A. hypogaea.
Ah2AC2C12	AC2C12		DQ099129	(TA)6 + (TG)20 + (GT)6	TATCGAGCCGAATATGAAT	GCAGGATTTTGTAATTGAGAG	203	[7]		Genomic	A. hypogaea.	[7]
Ah2AC2F08	AC2F08		DQ099131	(TG)20	GATCACTCAAACCCTAATCCAA	AGGCTTCCAAATGCTCACT	163	[7]		Genomic	A. hypogaea.
Ah2AC2H11	AC2H11		DQ099132	(CT)18 + (CA)17	TCCTTTACTTGTGCAGTTGTGC	AAAACGCCATGTGGTGGAT	250	[7]		Genomic	A. hypogaea.	[1]; [3]; [7]
Ah2AC3C07	AC3C07		DQ099134	(CA)14	GGGGGTTTAGGAGCAAGATTT	CAAGGTGAGAACAAAGGCAAAG	102	[7]		Genomic	A. hypogaea.	[6]
Ah2AC3D07	AC3D07		DQ099135	(TG)29	TAGCTTCGATAACCAGGGAGAC	CCCTAACACTCGTTCATTCCTC	236	[7]		Genomic	A. hypogaea.	[4]
Ah2AC3F07	AC3F07		DQ099230	(TG)46	TATCCTGCTTCAGCTCCCATT	CGGCCCAGCATTCTAAAGTA	254	[7]		Genomic	A. hypogaea.	[7]
Ah2TC7A02	TC7A02		DQ099140	(CT)6 + (GA)19	CGAAAACGACACTATGAAACTGC	CCTTGGCTTACACGACTTCCT	285	[7]		Genomic	A. hypogaea.	[1]; [2]; [5]; [6]; [7]
Ah2TC7C06	TC7C06		DQ099141	(GA)23	GGCAGGGGAATAAAACTACTAACT	TTTTCCTTCCTTCTCCTTTGTC	156	[7]		Genomic	A. hypogaea.	[1]; [2]; [3]; [5]; [6]; [7]
Ah2TC7D03	TC7D03		DQ099142	(GA)16	CCCTTTATTCACTAAGAAACATGC	CAATTTTCGGCGATCAGAG	142	[7]		Genomic	A. hypogaea.		0.579
Ah2TC7E04	TC7E04		DQ099143	(AG)16	GAAGGACCCCATCTATTCAAA	TCCGATTTCTCTCTCTCTCTCTC	284	[7]		Genomic	A. hypogaea.	[2]; [5]
Ah2TC7G10	TC7G10		DQ099144	(GA)17	AATGGGGTTCACAAGAGAGAGA	CCAGCCATGCACTCATAGAATA	134	[7]		Genomic	A. hypogaea.	[6]; [7]
Ah2TC7H02	TC7H02		DQ099232	(C)12 + (TC)35	TCAGGATAATGACAGAGTGAGT	GGAAGAAGACCTTTGATGAG	274	[7]		Genomic	A. hypogaea.	[1]; [3]; [7]
Ah2TC7H11	TC7H11		DQ099146	(AG)18	AGGTTGGAACTATGGCTGATTG	CCAGTTTAGCATGTGTGGTTCA	309	[7]		Genomic	A. hypogaea.	[1]; [2]; [3]; [4]; [5]; [7]
Ah2TC9B07	TC9B07		DQ099233	(GA)9 + (AG)6 + (AG)5	CCATCTCCTTCTTGACTTTAGCC	GTTCTCCAACCTCCTCCTTTTC	288	[7]		Genomic	A. hypogaea.	[2]; [5]
Ah2TC9B08	TC9B08		DQ099147	(GA)22	GGTTGGGTTGAGAACAAGG	ACCCTCACCACTAACTCCATTA	101	[7]		Genomic	A. hypogaea.	[1]; [3]; [4]; [6]
Ah2TC9B12	TC9B12		DQ099148	(GA)17	GGCTGGGCTATGTTGATGT	TGCAGTACCTAAACCACCACTAC	127	[7]		Genomic	A. hypogaea.	[7]
Ah2TC9C06	TC9C06		DQ099234	(AG)18 + (AG)26(AG)18	CAAATGGCAGAGTGCGTCTA	CCCTCCTGACTGGGTCCT	469	[7]	Ah1TC4C11	Genomic	A. hypogaea.	[7]
Ah2TC9C08	TC9C08		DQ099149	(GA)22	ACTTTTGGGGCAGGATGAG	GCCTCTATTGCTGAGATTATTGC	239	[7]		Genomic	A. hypogaea.	[1]; [3]
Ah2TC9F04	TC9F04		DQ099151	(TC)23	CCTAAACAACGACAAACACTCA	AAGCACAACACAGAACCCTAAA	129	[7]		Genomic	A. hypogaea.	[1]; [3]; [4]; [6]; [7]
Ah2TC9F10	TC9F10		DQ099152	(AG)31	ATCACAATCACAGCTCCAACAA	GGCAAGTCTAATCTCCTTTCCA	263	[7]	Ah1TC6H03	Genomic	A. hypogaea.	[1]; [2]; [4]; [5]; [7]
Ah2TC9H08	TC9H08		DQ099153	(AG)21	GCCAAAGGGGACCATAAAC	TCCATCTTCCATCTCATCCAC	260	[7]	Ah-671,Ah1TC4E08	Genomic	A. hypogaea.	[1]; [3]; [7]
Ah2TC9H09	TC9H09		DQ099154	(AG)23	TTAGCGACAAAGGATGGTGAG	TAGGGACGAAAATAGGGACTGA	247	[7]		Genomic	A. hypogaea.	[1]; [2]; [3]; [4]; [5]; [6]
Ah2TC11A02	TC11A02		DQ099155	(AG)19	AATCGGAATGGCAAGAGACA	AGAGCAAAGGGCGAATCTATG	275	[7]	Ah1TC4A02	Genomic	A. hypogaea.	[1]; [3]; [7]
Ah2TC11A04	TC11A04		DQ099236	(CT)16 + (CT)33	ACTCTGCATGGATGGCTACAG	CATGTTCGGTTTCAAGTCTCAA	239	[7]	Ah1TC1A02	Genomic	A. hypogaea.	[1]; [2]; [3]; [4]; [5]; [6]; [7]
Ah2TC11B04	TC11B04		DQ099237	(GA)20	GATCTGAAGGCTCTGATACCAT	GATCTCAACCAGAACAGTATGC	217	[7]		Genomic	A. hypogaea.	[1]; [2]; [3]; [5]; [7]
Ah2TC11B11	TC11B11		DQ099156	(GA)12	AGAGTAGGCAACATCCTTGGAA	ACATTAACAGCCACACCCTCTT	132	[7]		Genomic	A. hypogaea.		0.121
Ah2TC11E04	TC11E04		DQ099159	(AG)23	ACGACACCCTGAAATCAAGTTT	CCGAAGGCACCAAAAAGTAT	111	[7]	Ah1TC1E06	Genomic	A. hypogaea.	[3]
Ah2TC11F12	TC11F12		DQ099160	(AG)22	TGAGTCTGTGGAAGAATAAGAGAAG	TGAGTCTATCGCCGCCTAC	237	[7]		Genomic	A. hypogaea.	[1]; [2]; [3]; [5]; [7]
Ah2TC11H06	TC11H06		DQ099161	(AG)34	CCATGTGAGGTATCAGTAAAGAAAGG	CCACCAACAACATTGGATGAAT	218	[7]		Genomic	A. hypogaea.	[1]; [3]; [6]
AS1RI1F06	RI1F06		DQ099041	(ATA)6 + (ATT)4 + (GA)6	TGTCTCTCTTCCTTTCCTTGCT	CCTTTTGCTTCTTTGCTTCC	346	[7]		EST	A. stenosperma	[1]; [2]; [3]; [5]; [6]
AS1RI2A06	RI2A06		DQ099043	(GA)14	TTCCTAAACTGGAAGCGTGTTC	CAAGAGCTTTCTTCTGCCATTC	159	[7]	GM1655	EST	A. stenosperma	[1]; [3]; [7]
AS1RN0x602	RN0x602		DQ099113	(CA)7	CCCTTGCTAATCGCTCATC	GGGGGCTTGTAATAATCTGC	158	[7]		EST	A. stenosperma
AS1RN0x615	RN0x615		DQ099115	(TAT)11	GGGCATTTAAGGGACAATGG	CCCGACCCACACATTTAACATA	418	[7]		EST	A. stenosperma	[1]; [2]; [3]
AS1RN0x619	RN0x619		DQ099049	(CAC)5 + (CTC)4	CTTGTGAGGGAAAGAATGGAAG	CTAGTTGTGGCAGCATTTGG	317	[7]		EST	A. stenosperma
AS1RN0x681	RN0x681		DQ099050	(GAA)5 + (AAC)8	ATGATCCCTTTCTAGCAG	TTTCACAAACACAAGACAA	386	[7]		EST	A. stenosperma		0.52
AS1ML2A05	ML2A05		DQ099038	(TGG)4 + (GGC)4 + (TAA)4	AAAGAAGCTGAAGGAGAAGCAC	AGTGACAGCCCTTATTACACCA	205	[7]		EST	A. stenosperma
AS1ML1G04	ML1G04		DQ099068	(TA)6	GAAGGACTGAAGACTACTTT	ATCCAGTAGATTACGTTACA	132	[7]		EST	A. stenosperma	[1]; [3]
AS1RN3E10	RN3E10		DQ099059	(GAC)6	TAGAAGAAGGAGAGGGTGAGAA	CTAAGATGGTGGTGGGAATTA	241	[7]		EST	A. stenosperma		0.416
AS1RN9C02	RN9C02		DQ099065	(CTT)7 + (TCT)5	CGTTACACTGAGCCAGCAACTC	ACGGCGGCGATAGTTTCA	222	[7]	GM1907	EST	A. stenosperma	[1]; [3]
AS1RN9G08	RN9G08		DQ099074	(TCA)4 + (CAC)7 + (CAT)5	ACACATCAGCATCAGCATCATC	TAGAACAACAGCCACCACCAT	109	[7]		EST	A. stenosperma
AS1RN13D04	RN13D04		DQ099084	(CTT)5 + (TC)9	CCGAGGTAGAATCGCAAGC	GTAATGCCAGGGAGAATCAGC	272	[7]		EST	A. stenosperma	[6]; [7]
AS1RN17B08	RN17B08		DQ099094	(AAC)5	CGACACAGAAAAGAACCACAGA	TGCCATAAACAAGCAAGAAGAG	259	[7]		EST	A. stenosperma	[1]; [3]
AS1RN17F03	RN17F03		DQ099095	(GA)5	CTGGATTTTCACACGAACAAGA	CAGACATACCTAACGCAGCAAG	262	[7]		EST	A. stenosperma
AS1RN17F12	RN17F12		DQ099096	(TTA)23	TCATCACACTCCAAAAGCAC	GCAGGATTCAACACCAGTAGTAG	224	[7]		EST	A. stenosperma	[7]
AS1RN25B01	RN25B1		EH042652	(TCTT)6	TCGTTTCGCATATTCGTCTTC	GAAGAAGCTGGGGTATGAGATG	103	[9]		EST	A. stenosperma
AS1RN25H06	RN25H6		EH042725	(GA)6	GGGATCTATTGCATTCCACAAA	TACTCTCTGGCCTCTGCCTCTA	152	[9]		EST	A. stenosperma
AS1RN26G09	RN26G09		EH042802	(TTA)20	CTTCACACAAGTGCTTCAACTG	TGACTTTCATATGCACCTCTCA	137	[9]		EST	A. stenosperma	[7]
AS1RN27H12	RN27H12		EH042902	(AT)5+(AT)5	GAGATGGAAGATTATGGTACTCCAAG	AATCCTTTGCCGGGATCA	243	[9]		EST	A. stenosperma
AS1RN32H04	RN32H4		EH043303	(AAG)6	CACCCAACAACAAAGACAAAGA	ATGTTTTAAGGAACAGAGCGGA	201	[9]		EST	A. stenosperma
AS1RN34A10	RN34A10		EH043398	(AT)6	CCATTTTGGACCCCTCAAATA	GAGCAATAGTGACCTTGAATTGTTG	160	[9]		EST	A. stenosperma	[6]
AS1RN34H10	RN34H10			(TA)11	CACCTCAAAAGCGAAGATTGT	GGATATAAATATAGCTAGGAGCCTGTG		[9]		EST	A. stenosperma	[2]; [5]
AS1RN35H04	RN35H04		EH043550	(TA)9	CATCAAAAGTGTTTTCTTGGTTTG	AAAGTGAATTACAAGTGCAAAGAGG	290	[9]		EST	A. stenosperma	[6]
AS1RN36A01	RN36A1		EH043559	(AGT)6	GCACTAGCAATACCAACACCAA	CTCTTAACACAATCTGCCACCA	101	[9]		EST	A. stenosperma
AS2RM7E04	RM7E04		EH047560	(GA)12	GGCATACAGATGCGATCTAA	CAATTGAATGGAGTGCAATTTT	349	[9]	AhTC3B05	EST	A. stenosperma
AS2RM11H01	RM11H01		EH046200	(AG)7	CCTCTTAACACAACCAACTCGC	TGAAGTAGAAATGGAGGAGGGA	267	[9]		EST	A. stenosperma	[2]; [5]; [6]
AS2RM12C11	RM14E11		EH046249	(TC)7(AGG)5	GAAGAAGAAGAGGAATGCCAGA	CCATCCAATCAGCAATCACTAA	294	[9]		EST	A. stenosperma	[2]; [5]
AS2RM15H07	RM15H7		EH046598	(AG)9	TAAAGTGGCAGAGTGTTGTTGG	GTCAAAGTAATCAGAACCGATGG	379	[9]		EST	A. stenosperma	[6]
AS1RM17C06	RM17C6		EH045004	(AT)9	GCTTATGGGACACAGGAGACTT	AAACCACAACCACCAACACATA	315	[9]		EST	A. stenosperma
Ah3TC13C03	TC13C03		JN887494	(GA)11 (GA)7 (GA)12	AGATGGTACCTGGAGAGTGGAA	TGTTGAGTTCACACCAAAACCT	280	[22]		Genomic	A. hypogaea
Ah3TC13E05	TC13E05		JN887495	(TC)24	TCCTCTGCTTCCTCTGTTTCTT	TGGCTGTGGCTTTAGGGTATAG	105	[22]		Genomic	A. hypogaea
Ah3TC14B08	TC14B08		JN887497	(AG)18(GA)7	CACCAGCACAAACTTCTGAATC	CGCTTTTCTGTGTTTTGTGTTT	189	[22]		Genomic	A. hypogaea
Ah3TC14H09	TC14H09		JN887498	(CT)6 (CA)9 (CT)7	GAATCTTTGCGCTCTTTCTCAC	AAAACCCGATTCACAAACTGAC	130	[22]		Genomic	A. hypogaea
Ah3TC15F12	TC15F12		JN887500	(CT)12(CT)5	ACCCTGAAATCGTGTCTCTGTC	GGGCATAGAGGAGATCGAAGAC	108	[22]		Genomic	A. hypogaea
Ah3TC16A10	TC16A10		JN887501	(GA)21 (AG)6 (GT)9 (GA)6	TATCGGAGAACAAGCACACATC	CTCCAAAGTCCAAACACAAACA	255	[22]		Genomic	A. hypogaea	[7]
Ah3TC16A10b	TC16A10b		JN887502	(GA)21 (AG)6 (GT)9 (GA)6	AGCAGAGAGCAGAGTGGAAAAC	CTCCAAAGTCCAAACACAAACA	303	[22]		Genomic	A. hypogaea
Ah3TC19A02a	TC19A02		JN887504	(CT)31 (TG)5 (GTT)6	CGTCTTGTTTCCTGAACATCTG	TGTCGGATGCTAGTATGGTTTG	374	[22]		Genomic	A. hypogaea
Ah3TC19A02b	TC19A02b		JN887505	(AGAA)2	CAAACCATACTAGCATCCGACA	AGATTGTACACATGAAATTGGCA	138	[22]		Genomic	A. hypogaea
Ah3TC19B03	TC19B03		JN887506	(AG)28	ACCTGGCTGGATCAACACTCTA	AGAAGAGAAGTGACGGAAGCAG	259	[22]		Genomic	A. hypogaea
Ah3TC19B07	TC19B07		JN887509	(TC)33	ACATGGTATCACGGTGTGAAAT	ACACAGAACAGCTCCTTGATTC	160	[22]	AH2TC9C08	Genomic	A. hypogaea	[7]
Ah3TC19B11	TC19B11		JN887510	(CT)16	TTTTCAATTCCTTGCATGCTTA	CAATCAACACAAAATAACCGGA	196	[22]		Genomic	A. hypogaea
Ah3TC19E01	TC19E01		JN887513	(TC)34(CTCT)17	ATCAGAAACAGAACCCTGGAGA	GGGGAAGAAGAAAGCGGA	348	[22]		Genomic	A. hypogaea
Ah3TC20B05	TC20B05		JN887518	(GA)28	GCATGTAAACTATGCAATCGCT	CAACAACTTATTCCACCAAATATCA	138	[22]		Genomic	A. hypogaea	[7]
Ah3TC20D05	TC20D05		JN887519	(CT)20	CAGCACCACATGATTGTCTTTA	GATCAAACCCTCCATAATCGTA	205	[22]		Genomic	A. hypogaea
Ah3TC20E08	TC20E08		JN887520	(GT)11(GA)23	AGGCGGGACAAAGATTACATTA	AAACTGGTGGCCAAAGCTATAA	235	[22]		Genomic	A. hypogaea
Ah3TC21A09	TC21A09		JN887522	(TC)19	AGCATGGATATTTGGAGGAAGA	TTAGCATTTCCCACATCACTTG	272	[22]		Genomic	A. hypogaea
Ah3TC21C03	TC21C03		JN887523	(TC)11	TAAAGTTTCCGTCGTTTTGTCA	AAAGATGAACAAGGTTGCAGAA	168	[22]		Genomic	A. hypogaea
Ah3TC21C10	TC21C10		JN887524	(GA)10(GA)7	ACAGGATTGGGAAAATGTTGAG	CCGCCTCAATAACAATAACCTT	165	[22]		Genomic	A. hypogaea
Ah3TC21D06	TC21D06		JN887525	(CT)11	ATCCTTACCCCAAAGCAACG	TGGTGATGGAGTTGAATGAATG	170	[22]		Genomic	A. hypogaea	[7]
Ah3TC21D06b	TC21D06b		JN887526	(TC)19	AACACCATTTGTTTTCCTCAGC	ATCTGGCATAGGAACGTTGAAA	119	[22]		Genomic	A. hypogaea
Ah3TC21G01	TC21G01		JN887527	(GA)27	TGATCGCACCTAGTGGAATTAG	AACATGCCTTCATCTGATTGTG	367	[22]		Genomic	A. hypogaea
Ah3TC22B07	TC22B07		JN887528	(AG)32	AGTGTGAATCAACCGACAAATG	CGTCATTCATTTTCACGTATGG	172	[22]		Genomic	A. hypogaea
Ah3TC22D09	TC22D09		JN887530	(GA)19	CCCATGAAACAGAACAAGACAA	GTCACCTGCAACCAGAACAAC	208	[22]		Genomic	A. hypogaea
Ah3TC22G05	TC22G05		JN887535	(TC)14 (CT)7	TATACTCTGATTTTCCCGCCAT	GAGCCATTCGATTAAGCTGTG	160	[22]		Genomic	A. hypogaea
Ah3TC22H12	TC22H12		JN887537	(TC)23	TTCTAGGTCTTCCTCTGCCTTG	ACGCGATTGGATAGAATAAGGA	225	[22]	Ah-345,Ah-411	Genomic	A. hypogaea
Ah3TC23B10	TC23B10		JN887540	(AG)40	GTTCGGGTGAACAAGCACTAA	AAGTCACCTTCACTGGATATTGC	186	[22]		Genomic	A. hypogaea
Ah3TC23C08	TC23C08		JN887541	(GA)24	AGCAGAGTGGAAAACGAAGAAG	GTCAGTTTGTGAATCGGGTTTT	163	[22]		Genomic	A. hypogaea	[7]
Ah3TC23C08b	TC23C08b		JN887543	(GA)24(AG)7(GT)7(GA)7	AGCAGAGTGGAAAACGAAGAAG	CGAATCTTTGCGCTCTTTCT	270	[22]		Genomic	A. hypogaea
Ah3TC23D04	TC23D04		JN887544	(CT)7(TC)31	TGTTCTCGTTCAGTACCTCCCT	GTAGCAAGCGTTAAGGACCTGT	313	[22]		Genomic	A. hypogaea
Ah3TC23E04a	TC23E04		JN887545	(GA)23(AG)14	TGGGTATCAAACAAAACAAGAGG	TCAAAGACAAACACCAAAACCTT	242	[22]		Genomic	A. hypogaea
Ah3TC23E04	TC23E04		JN887545	(AG)14	GAGAGAAAAGAGGGTAGCTTTGC	TCAAAGACAAACACCAAAACCTT	178	[22]		Genomic	A. hypogaea
Ah3TC23F04	TC23F04		JN887547	(GA)20	CACGTGTAATAGTTGCTCAAAAT	TATATGCATCAGACTCTCCAGC	272	[22]		Genomic	A. hypogaea	[7]
Ah3TC23F09	TC23F09		JN887549	(CT)15	ATTCTCTCCAGTCTCAATCCCA	CCAATAGTGAAAGGCATCATCA	107	[22]		Genomic	A. hypogaea
Ah3TC23H10	TC23H10		JN887551	(GA)19	TCCCTTTGAGTCATTCATTGTG	CATCAGAGCTCCTTTTCCCTAA	140	[22]		Genomic	A. hypogaea
Ah3TC24A06	TC24A06		JN887552	(CT)45	CTGCACAATTAATCCTGGTGAA	AATGAAGTTTGGTGGTCTGCTT	226	[22]		Genomic	A. hypogaea
Ah3TC24B05	TC24B05		JN887553	(TC)30	ATTGATACCTCTTTGCTCTCGC	TGAAACCCTAACTAGCTCGGAA	176	[22]		Genomic	A. hypogaea	[7]
Ah3TC24C06	TC24C06		JN887554	(TC)20	TCAACGCTAAAGGTGGTGTAAA	TGAGAAGGGCAAAAGAAGAAAG	263	[22]		Genomic	A. hypogaea
Ah3TC24D06b	TC24D06		JN887556	(GA)14	TCCCTTCTACACAGACATCCAA	TTTCGCAGGAACTACTCATCTG	138	[22]	AS1RM16H10	Genomic	A. hypogaea
Ah3TC24D12	TC24D12		JN887557	(CT)25	TGGATTTGATTTCATTAACCCC	TGGTGATGGAAGTTTCAATGG	162	[22]		Genomic	A. hypogaea
Ah3TC24E01	TC24E01		JN887558	(TG)9 (GA)18	AAAATCTACACCATCCAGCTCC	CCTTGCAACCTAGCACTGATAA	248	[22]		Genomic	A. hypogaea
Ah3TC24G10	TC24G10		JN887560	(AG)32	AAGCTCATAACATTACCACGGG	GAGGGTGAGAACTTGTTGGTTC	297	[22]	Ah1TC2A02	Genomic	A. hypogaea
Ah3TC25B04	TC25B04		JN887561	(CT)22	TGCTTGTGTATTGAGCTGTCCT	CATCTGCCAAGGTCCTAAAATC	337	[22]		Genomic	A. hypogaea
Ah3TC25C10	TC25C10		JN887562	(GA)23	GGCATCCATCTAATGTGTCAAC	GATCTTGAACAGAATAAGGTAAGGAA	297	[22]		Genomic	A. hypogaea
Ah3TC25F03	TC25F03		JN887563	(GA)22	AGATCGAGATGAGAAGCACACA	AATTATGCTTGGACTTTCCTGC	275	[22]	Ah3TC12B04	Genomic	A. hypogaea
Ah3TC25G11	TC25G11		JN887564	(CT)20	GCATCAGCTCCCATCAGTATCT	AATTGTTTGCAAGTATCATGCG	180	[22]		Genomic	A. hypogaea
Ah3TC27H12	TC27H12		JN887570	(AG)21	TAACGAATGACATCAATCCCTG	TCTCACTTTGCACTCTCCTCAA	151	[22]		Genomic	A. hypogaea	[7]
Ah3TC28A12	TC28A12		JN887572	(AG)21	TTGAAAGCGAGAGTTTTGAGAA	TCTCAGTTTCTTTGTCGCTCAT	111	[22]		Genomic	A. hypogaea
Ah3TC28B01	TC28B01		JN887574	(AG)37	ATTTATTGCCAAATCTGTCGCT	CATTGCCAACTGTTACTACCCA	232	[22]		Genomic	A. hypogaea
Ah3TC28B07	TC28B07		JN887575	(TC)31	CTTCCTGAACTTTACAAGGTAT	GATCCTGTAGAAAGAAGGTCTA	142	[22]		Genomic	A. hypogaea
Ah3TC28E09	TC28E09		JN887577	(TC)21	CTCCGTCAACCTAGACCATCTT	CCGAAGAACAACACAAAACAAA	240	[22]		Genomic	A. hypogaea
Ah3TC29C07	TC29C07		JN887578	(AG)9(GA)13	CTCTTCTGAGCTGGAGACAA	CTTAATTTCCACCCATACCA	192	[22]		Genomic	A. hypogaea	[7]
Ah3TC29C07b	TC29C07b		JN887579	(AG)9(GA)13	TGGAGACAACCAATGAAATC	CTTAATTTCCACCCATACCA	151	[22]		Genomic	A. hypogaea
Ah3TC29H08	TC29H08		JN887580	(CT)20	ATAGAGTGCTCCACACACACCC	TAATCGGAAGACCTTTACGACG	106	[22]		Genomic	A. hypogaea
Ah3TC30D04	TC30D04		JN887583	(GT)12 (GA)12	TCCATGAAGTCAAGGTTCTGGT	TGTTCATCAACCAATTTGCATC	185	[22]		Genomic	A. hypogaea	[7]
Ah3TC31C09	TC31C09		JN887585	(AG)17	TCAAACAGTTCATGAGCAATAACA	AGGAAGAATCAGTGAGCTACGC	215	[22]		Genomic	A. hypogaea
Ah3TC31E08	TC31E08		JN887586	(CT)23 (CA)12	AGACGAAGAGGAAGACGACAAC	TGGGTGAGAACAAAAGTCATTG	247	[22]		Genomic	A. hypogaea
Ah3TC31G11	TC31G11		JN887588	(AG)18	TTTTGAGACTGTTGGTGGTGTC	CACTCTGATCACGTGCAATACA	170	[22]		Genomic	A. hypogaea	[7]
Ah3TC31G11b	TC31G11b		JN887589	(AG)18(GA)8	ATCCTTTTGAGACTGTTG	ATCACGTGCAATACATTA	167	[22]		Genomic	A. hypogaea
Ah3TC31H02	TC31H02		JN887590	(GA)20	AGTCATGTCCATTTCATATACAG	TTTTGGACTTACACCCTCTA	168	[22]		Genomic	A. hypogaea	[7]
Ah3TC31H03	TC31H03		JN887591	(CT)23(AC)5	TGTAAGTTGACTCTAATCCAGTG	GATCCATACACATTCAACATAAA	193	[22]		Genomic	A. hypogaea
Ah3TC31H06	TC31H06		JN887592	(CT)21	CATGTGGATATCTTTATTTCCT	CAGAAGATTCAAACTGGTAAA	121	[22]		Genomic	A. hypogaea	[7]
Ah3TC34E12	TC34E12		JN887597	(CT)7	GTTACGGATGCTTACACATTAT	TCCTACTATACCAAACATAACATAAC	127	[22]		Genomic	A. hypogaea
Ah3TC35F05	TC35F05		JN887599	(GA)7(AG)17	GATCAGCGAGAGAGAGGG	CTACTCAACTTCTCCAAATATGC	215	[22]		Genomic	A. hypogaea
Ah3TC36C02	TC36C02		JN887600	(CTC)7	TCCTTGGTGCTCCTAAAGTCAT	TACTGTCTGATCCACTGGTTGG	228	[22]		Genomic	A. hypogaea
Ah3TC36C03	TC36C03		JN887601	(CT)18	TGGCGAAGTAGTTTGAAAGGTT	AGCGAGAGAGCAAGAGAGAGAA	101	[22]		Genomic	A. hypogaea
Ah3TC38A07	TC38A07		JN887604	(AG)21	CAAAGCAAAAGATTTCACTGAG	AGTGCTCTTTCTGCATATGTTT	133	[22]		Genomic	A. hypogaea
Ah3TC38D06	TC38D06		JN887606	(AG)12 (AG)18	GGTTGTTGGAAGAAGACAAAGG	AGACTCCTCCTTCCCTGCAT	224	[22]		Genomic	A. hypogaea	[7]
Ah3TC38F01	TC38F01		JN887607	(GA)27	TTTATGCATCACTTCAAGCAGG	AGCTGTTGAGCTTGCATCCTAT	258	[22]		Genomic	A. hypogaea
Ah3TC38H09	TC38H09		JN887609	(TC)27	CCAGGTAAGATTTTCAGTTATT	AGAGAATTTAGAAGATAAGGTGA	235	[22]		Genomic	A. hypogaea
Ah3TC39A10	TC39A10		JN887610	(AG)12 (GA)9	GCTGCTAATCGAGATGCAAGTA	TTTGTTTCACGCCAGTAGATTTT	136	[22]		Genomic	A. hypogaea
Ah3TC39B04	TC39B04		JN887611	(CT)10 (TC)5(CT)11	ATCTCGTTCATGCACACGTTAG	ACAGTACTTGGCGTTAAGAGGG	144	[22]		Genomic	A. hypogaea
Ah3TC39C01	TC39C01		JN887612	(GA)19	AGGCGCGGTGATAGAAAAC	GTTTTGCTGTTCGTCCCTAAAC	180	[22]		Genomic	A. hypogaea
Ah3TC39E08	TC39E08		JN887614	(CT)21	AACAGAAAACGTTGAGTTGGCT	AGAAGAAGAAGGAGGATGAGGAA	130	[22]	PM479	Genomic	A. hypogaea
Ah3TC39F01	TC39F01		JN887615	(AG)34 (GA)7	ATCTATAAATTGGAGGATGAC	CAAGATGAAAGCTCAAAA	171	[22]		Genomic	A. hypogaea	[7]
Ah3TC39F08	TC39F08		JN887616	(CT)15	TATGAGGTGTTTCCAGTTTCCA	GCAATCACAAGAAGATGGTTGA	178	[22]		Genomic	A. hypogaea
Ah3TC40D04	TC40D04		JN887620	(CT)22	TTCCTTCCTCATATTCCTTCCA	ATACTATCTCCGCCTTCAACCA	188	[22]		Genomic	A. hypogaea
Ah3TC40E08	TC40E08		JN887621	(GA)22	TAGCAACAATAAATCGCAATGG	TTGCTCATCATTTCGTGATTTC	127	[22]		Genomic	A. hypogaea
Ah3TC41A05	TC41A05		JN887625	(CT)20	TTTTCCATTACAAACGTTGCAC	GGCAAGTGAAGTAAATTGTTGCT	163	[22]		Genomic	A. hypogaea
Ah3TC41A10	TC41A10		JN887626	(GA)24	GTTTTGCTTCCTAATAATAAAGG	ATTCCCAAACTCTCTTCTCTC	101	[22]		Genomic	A. hypogaea	[7]
Ah3TC41A11b	TC41A11b		JN887628	(GA)31	GATCCAAGCAGTTGGTCAAAAT	GGTCCAAACTACCTAAGATGCG	348	[22]		Genomic	A. hypogaea
Ah3TC41C05	TC41C05		JN887630	(CT)6 (TC)21	TGTCCGTATTATTTGTGTTTCTTTG	GGGATATGCGAACAGGAAAATA	281	[22]		Genomic	A. hypogaea
Ah3TC41C11	TC41C11		JN887632	(AG)25	CACCAGAAAACATGAGAGCAAA	CATCCACCTTCGTGTTAACCTC	128	[22]		Genomic	A. hypogaea	[7]
Ah3TC41E09	TC41E09		JN887633	(CT)23	TTTAATTTTGACACGTTGGGTG	ACACAGCAAAGCAACAGATGAT	298	[22]		Genomic	A. hypogaea
Ah3TC42A02	TC42A02		JN887635	(AG)21	AGAAATTGTGGAAATGAAGGGA	CACTTACAGAGCTGTTTTCGCT	107	[22]		Genomic	A. hypogaea	[7]
Ah3TC42A05	TC42A05		JN887636	(AG)13	GAACATGAAGGGACACACACAT	AGAGAAGCTGGTTGGGTTGTAA	169	[22]		Genomic	A. hypogaea
Ah3	Ah3			(GA)15 + (AG)7 + (GT)7+(GT)7	TCGGAGAACAAGCACACATC	TTGCGCTCTTTCTCACACTC	202	[10]		Genomic	A. hypogaea	[2]; [5]; [6]; [7]
Ah11.1	Ah11.1			(TTA)15	AAATAATGGCATACTTGTGAACAATC	TTCCACCAAGGCAAGACTATG	176	[10]		Genomic	A. hypogaea	[6]
Ah20	Ah20			(TG)10	TGCATGTCTCTTGTAACTTAATACACT	TTCATGTCAATGATGTTTCCAA	197	[10]		Genomic	A. hypogaea
Ah21	Ah21			(GAA)9	CTTGGAGTGGAGGGATGAAA	CTCACTCACTCGCACCTAACC	109	[10]		Genomic	A. hypogaea	[6]
Ah26	Ah26			(CT)14	GAAAATGATGCCATAAAGCGTA	AGTGTAACACCCCGTTAGCC	182	[10]		Genomic	A. hypogaea	[2]; [5]; [6]; [7]
Ah32	Ah32			(CT)14	GAAAATGATGCCATAAAGCGTA	AGTGTAACACCCCGTTAGCC	182	[10]		Genomic	A. hypogaea	[6]
Ah51	Ah51			(AG)34	CCTCTTCACAAGAGTGGACTATGA	CCCCCTCCTTTTGTTCTCTC	154	[10]		Genomic	A. hypogaea	[6]
Ah126	Ah126			(GA)8..(GA)9	CCCTGCCACTCTCACTCACT	CGTACAAGTCAGGGGGTGAC	187	[10]		Genomic	A. hypogaea	[6]
Ah282.1	Ah282.1			(CCA)6, (AAG)6	GCCAAACACACCACATTTCA	GGCTCCAATCCCAAACACTA	203	[10]		Genomic	A. hypogaea
AHGS0108	AHGS0108			(AG)47	GGTGAGGGAAAGAATCCACA	ACAAGGGTGACTTTGTTGGC	261	[21]		Genomic	A. hypogaea	[7]
AHGS0124	AHGS0124			(AG)40	AGGGAGAAACGGGAAGGTTA	GCAACGCTGCATTTTATTCA	299	[21]		Genomic	A. hypogaea
AHGS0132	AHGS0132			(AG)38	CAAATGTACCTTCGGCGATT	TTACGAACACCCCCTTTCTG	269	[21]		Genomic	A. hypogaea	[7]
AHGS0134	AHGS0134			(AG)36	GAATCTGCTGTGGACCGTCT	GCAGATGGAGAAGCCATGA	235	[21]		Genomic	A. hypogaea	[7]
AHGS0138	AHGS0138			(AC)35	CATATTGACGGTGATGGCAG	CCGACCCTAATCCTAATACAACA	223	[21]		Genomic	A. hypogaea	[7]
AHGS0147	AHGS0147			(AG)32	TAACAGCCGGATCAAACTCC	ACCACCACCTGCAATCACTT	294	[21]		Genomic	A. hypogaea	[7]
AHGS0151	AHGS0151			(AC)31	AGCAAATGAAGGTGAGGGTG	GCCCAAAAATGCTAACGAAG	155	[21]		Genomic	A. hypogaea	[7]
AHGS0202	AHGS0202			(AC)25	CAATTCGTTTATCACCCGCT	TTGCAACGACGAGTCTATCG	127	[21]		Genomic	A. hypogaea	[7]
AHGS0230	AHGS0230			(AG)23	GGAAGCATCACCCTTCAAAT	GATGTTAGCATTTGATGAAAGTCA	293	[21]		Genomic	A. hypogaea	[7]
AHGS0266	AHGS0266			(AG)20	AGAGCTCGAAGAGGGAGCTT	TGATCTCCTCTGCTTGGACA	119	[21]		Genomic	A. hypogaea
AHGS0278	AHGS0278			(AG)20	GGAACTCCAGTGACAGGCTC	ACCTGCCGTTGTTTCTCATC	197	[21]		Genomic	A. hypogaea	[7]
AHGS0347	AHGS0347			(AC)17	AACCAGTATCCCTTCCGCTT	AGTTTGTTGCCAGTTTCGCT	269	[21]		Genomic	A. hypogaea	[7]
AHGS0357	AHGS0357			(AC)16	CCTTTCCTTCCTTCATTCCC	AACATCTGCCAAATGCAACA	227	[21]		Genomic	A. hypogaea	[7]
AHGS0369	AHGS0369			(AC)16	ACGATTCGACGGAGAGAGAG	TTCAAACACAGAACCCCTCC	170	[21]		Genomic	A. hypogaea	[7]
AHGS0393	AHGS0393			(AT)15	CCCAACATCCACATCAATCA	ACCCCTTTCTTTCAAGGCTC	212	[21]		Genomic	A. hypogaea
AHGS0458	AHGS0458			(AC)13	GAAAGTCAAAAGGATTCTCCGA	TTGAGCCATGTCCTCTCAAA	265	[21]		Genomic	A. hypogaea
AHGS0461	AHGS0461			(AC)13	CACTGTGTTGCCCATGTAGG	AGGACATTCAATCTGCAGGC	171	[21]		Genomic	A. hypogaea
AHGS0590	AHGS0590			(AG)15	AAGCCCTTCTCCCTCACTTC	ATAGTGGACCTCAACCACGG	288	[21]		Genomic	A. hypogaea
AHGS0599	AHGS0599			(AC)13	AGATTGGTGGTGACAGAGGC	GCCATCGATGTAACCCTCAC	293	[21]		Genomic	A. hypogaea	[7]
AHGS0695	AHGS0695			(ATC)6	TGGTGTGTTGGGAAATGAGA	ACAGCAGAATCTCGGGCTAA	228	[21]		Genomic	A. hypogaea	[7]
AHGS0729	AHGS0729			(AG)11	TGGTTGTTCTAACCCTTCGG	TCACTATCCCATCCCTGCTC	224	[21]		Genomic	A. hypogaea	[7]
AHGS0798	AHGS0798			(AG)9	CGTAGTTGGTGGTAGCCGAT	GAACCGTTAACCCTCTTCCC	173	[21]		Genomic	A. hypogaea	[7]
AHGS0993	AHGS0993			(AAG)5	TGGAGAAACTGTGGGAAACC	TCACATATGCATTGACCTTTCA	274	[21]		Genomic	A. hypogaea	[7]
GNB2	GNB2	ARS738	FI280191	(TC)17,(CA)12,(CA)7	CTTGCTGTGGTGGATTTCCT	GCCTCCAATTTGCGAATCTA	239	[21]		Genomic	A. duranensis	[6]; [7]	0.41
GNB15	GNB15		FI280892	(TA)12	GCATACATTCAAGTGGCCCTA	CGTGATTAGGCATGAAAGTGA	123	[21]		Genomic	A. duranensis
GNB18	GNB18		FI281137	(AT)27	AAAAATTCTTCCTAGTTTACCCCC	CTCAACACAACAAGTGGAGCA	175	[21]		Genomic	A. duranensis
GNB25	GNB25		FI281730	(AT)6	GGACCAGAGGGACAAAGACA	GGGGCCTCTATAGGTTGAGC	279	[21]		Genomic	A. duranensis		0.21
GNB38	GNB38	ARS771	FI283252	(GA)11,(GGAG)6	TCCAGGGTCACTGTTCTTCC	CGTTGGTTTCATCAAAGGCT	181	[21]		Genomic	A. duranensis	[6]; [7]	0.41
GNB41	GNB41		FI283341	(TAGA)11	TTGATGTGGCATCATTAGCAA	TGCCAATTCAGCTTTCACTTT	262	[21]		Genomic	A. duranensis	[7]	0.62
GNB53	GNB53		FI284399	(TGA)5	GCCCACTCGTTCTAAAAGGG	TTGCTTGCTAGCTTCCTGTG	207	[21]		Genomic	A. duranensis
GNB58	GNB58		FI284694	(TA)32	TCTGCTTTATACCACACTTTTTCC	ATTTCCCAAAATCCAGGGTC	258	[21]		Genomic	A. duranensis
GNB65	GNB65	ARS772	FI285037	(TTA)23	TTTTTCTGGACCAAGCCTCT	TGAATTCGGGCTACTGATCC	268	[21]		Genomic	A. duranensis	[6]; [7]
GNB70	GNB70		FI285498	(AT)30	CTGCAGCTGCGGTAACTAGA	GGTAAGGTGCTCCTGCAAAG	203	[21]		Genomic	A. duranensis		0.34
GNB76	GNB76	ARS773	FI285843	(AT)19	GGGAACGAATGAAGTAGGCA	GCATGGGTTTCAAGGTCTGT	154	[21]		Genomic	A. duranensis	[6]; [7]	0.41
GNB85	GNB85		FI286550	(AAT)6	TGAGTGTAAATTCTAGAGCCAAAA	AAAGGAATAAAAATAAAGTCGGC	179	[21]		Genomic	A. duranensis
GNB86	GNB86		FI286577	(AT)12	ATTCGAGCATCATCACTCCC	ATATACCCAAAGAGGAAATTCTACC	202	[21]		Genomic	A. duranensis
GNB87	GNB87	ARS774	FI286847	(AT)11	GCCTGTAGCACTGCAAACAA	GGAATAGGGGCAAGAATGGT	261	[21]		Genomic	A. duranensis	[6]; [7]
GNB99	GNB99		FI287794	(AAT)11(TAT)27	TGGACATTTTAGTCTCCAAAAACA	TCTTAACGCAAACCAACTTGAA	246	[21]		Genomic	A. duranensis	[6]; [7]	0.71
GNB100	GNB100	ARS775	FI287922	(TA)19	TTCCTAGAGTGTTTTGGCTTACTG	AAAAACCTAATTATTCGACTTAAAGCA	234	[21]		Genomic	A. duranensis	[6]; [7]	0.41
GNB102	GNB102		FI288106	(TAAA)5	TTCTTGTCCTTGCTCCTGCT	CGAAAATCACTAACCCTTTTTCA	270	[21]		Genomic	A. duranensis
GNB107	GNB107	ARS702	FI288602	(GA)33	ATGGCACATGAACAGCAAAA	TCCTCTTGCAAGCAAAATCC	169	[21]		Genomic	A. duranensis	[6]
GNB127	GNB127		FI290008	(TG)8tc(TA)22	GGATGTAATATTGGCATGTTACTTGT	AGTGTCACGCTTCCGGTTAT	271	[21]		Genomic	A. duranensis		0.21
GNB136	GNB136	ARS742	FI290769	(GA)16	GATTTAATGGGGGATGAGGG	TCACCCACACCCTTTTGATT	101	[21]		Genomic	A. duranensis	[6]; [7]	0.44
GNB138	GNB138	ARS777	FI291025	(TA)18	CAGCCCGATGAAGGAATAAA	CGACCTAAACTCCGTAGGCA	230	[21]		Genomic	A. duranensis	[6]; [7]	0.66
GNB139	GNB139		FI291042	(TA)12	TGCCTTTTGCTAGATAAGTCCTG	AAATGTAGCCTTAGATCTCGTTTTT	238	[21]		Genomic	A. duranensis
GNB145	GNB145		FI291694	(AC)9, (GA)16	CCCAAACCCACACTCTCCTA	AAAGGGTTTTTGGCATCTCC	223	[21]		Genomic	A. duranensis		0.34
GNB146	GNB146		FI291801	(AGA)9	CGGAGCTACCAACTCGTCA	TGGTTGCAGTGATGAAGGTC	277	[21]		Genomic	A. duranensis		0.39
GNB148	GNB148		FI291873	(AT)29	CTTTAACTCCCCGGGTTCTC	TTGCACAGTCCCTCTGTACG	228	[21]		Genomic	A. duranensis		0.5
GNB154	GNB154		FI292541	(AT)19	AGCACGGACACAACAAGAAA	GACTAGCCGGCCTAAACTCC	119	[21]		Genomic	A. duranensis	[7]	0.34
GNB155	GNB155		FI292723	(TA)6	AGAACGCGAGATTACGCAAC	GTCTGGGCGTCAGATTAGGA	186	[21]		Genomic	A. duranensis	[7]	0.34
GNB159	GNB159		FI293034	(GT)8c(TG)24	CGAATCGGAACACCGTACTT	TTTTAAATGTTTGGCCCAGG	276	[21]		Genomic	A. duranensis	[7]	0.5
GNB164	GNB164		FI293593	(TCA)6(TCT)5(GAA)5	TCTCCTCCTTATCTTCTGCTGC	TGCAAGTTCATCCTCTTCCAA	221	[21]		Genomic	A. duranensis
GNB167	GNB167	ARS744	FI293700	(TTA)13	GGCAAATTTTTCACCTAGCG	TCAATACTTTCGTTGCATGGAT	126	[21]		Genomic	A. duranensis	[6]; [7]	0.34
GNB179	GNB179		FI294758	(AT)10	TCATGGTTTGGTTCGACTGA	TCGTTTCCTCATATGCTAATGC	273	[21]		Genomic	A. duranensis
GNB181	GNB181		FI295347	(AT)11	TGGAACCAATAATGAAACTAGGC	TGAGAAGCTTGTGGACTTGG	228	[21]		Genomic	A. duranensis		0.5
GNB191	GNB191		FI296452	(AAT)21(ATC)5	TGAAGCCATCCACAGTTTGT	GCTCAGACAGGAGCACATGA	280	[21]		Genomic	A. duranensis	[6]
GNB197	GNB197		FI296958	(AT)29	AGGGCGAATAATAGCCTCG	TTTGAAAAGTACAAAGATTATTGAGTG	256	[21]		Genomic	A. duranensis
GNB210	GNB210		FI298092	(GAA)5, (GAA)6, (GAA)6	CGAAGAAATACATGGAGGAGG	CCTCTTCACTCACCGTGGAT	197	[21]		Genomic	A. duranensis		0.34
GNB214	GNB214		FI298582	(TA)31	TTGCCCTTCTATGACGATGA	GTAGGATGGCTGGGATTTGA	259	[21]		Genomic	A. duranensis		0.21
GNB216	GNB216		FI299112	(AT)17	TCTCTGTCGTCATAGGGTTAGGA	CCGAACAAATCAATTTAGCCA	196	[21]		Genomic	A. duranensis	[7]	0.76
GNB218	GNB218	ARS783	FI299323	(GA)8	GCCATATTTCTGTCAAATCAAAA	TACCATCTGGTTTACCCCCA	161	[21]		Genomic	A. duranensis	[6]; [7]	0.41
GNB227	GNB227		FI300823	(AAT)11	TTGGATGGAATTACTCAGTTGAA	GCCTTTCAAGCAATACACCC	147	[21]		Genomic	A. duranensis		0.21
GNB230	GNB230		FI300945	(AAG)5	TAAAATATTGCTCGCCCTCG	AATTACACCCACTCCCCTCC	173	[21]	pPGPseq7E4	Genomic	A. duranensis		0.8
GNB247	GNB247		FI302384	(TA)7	TTGGAAAGACGACTCGGACT	GGTGTCTTAGGAGGCCATGA	174	[21]		Genomic	A. duranensis		0.6
GNB254	GNB254		FI303717	(CAT)5	GCTTCCTAAATTTCAGAAAAGGG	CCATTTGGAGAGGACCACAT	253	[21]		Genomic	A. duranensis		0.34
GNB274	GNB274		FI305872	(TC)12	TCCCCTGATTCAACAACTCC	TGCATACCTCTGATCCACAA	263	[21]	Ah3TC33G10	Genomic	A. duranensis		0.83
GNB277	GNB277		FI305967	(AGT)7	GCAACCACCATCAACTTCAA	GTTACATGCACGTATTGCCG	239	[21]		Genomic	A. duranensis		0.39
GNB278	GNB278	ARS710	FI306015	(ACG)5	GTGTGGATTTGGATATCGGG	GTCGTTGTCATTGTCGTCGT	206	[21]		Genomic	A. duranensis	[6]	0.62
GNB284	GNB284	ARS747	FI307081	(TC)6tt(TC)6(TC)5	AATGCGTCATTTAGGCAAGG	GCTCTGCATGGTAGGGTGTT	224	[21]		Genomic	A. duranensis	[6]; [7]	0.34
GNB300	GNB300		FI308184	(A)10, (AT)20	GGTACAGATATCGGACCCTTCA	CCTTTGGAATCTTGCTAACCA	249	[21]		Genomic	A. duranensis		0.39
GNB317	GNB317	ARS748	FI309813	(TAA)29	GAAAAGCTTGCAAAATCGAGA	TCCTTCCATGTTGGTGAATG	256	[21]		Genomic	A. duranensis	[6]; [7]	0.63
GNB320	GNB320	ARS785	FI309990	(AC)6(AG)14	GAATTCCTGGCTCGAACTTG	ACCCCTCCATTTCGTCTTCT	264	[21]		Genomic	A. duranensis	[6]; [7]	0.41
GNB324	GNB324	ARS749	FI310265	(ATT)21	TTCTCATGCTGCTGCTTTTT	CCATTTTAGCCAATTCTTTTTACA	278	[21]		Genomic	A. duranensis	[6]; [7]	0.5
GNB329	GNB329		FI310550	(AC)23,(GA)33	CCCTTTTTCGCTTTCTTCCT	GTTCTCGTTTGTGCCCTCTC	270	[21]		Genomic	A. duranensis	[7]	0.39
GNB335	GNB335	ARS786	FI311017	(TC)8	GCTGCACACGTCACCTTCTA	TGTTGCGATATGATGGAGGA	225	[21]		Genomic	A. duranensis	[6]; [7]	0.41
GNB340	GNB340		FI311901	(AC)6	TGTATGGCCAAGTGACCTGA	AATGAAAGCACCCCAAATGA	211	[21]	Ai120M6	Genomic	A. duranensis		0.34
GNB344	GNB344		FI312175	(AT)7	AGGAATTCAGTAGCACGGGA	CCAACACAAACAGCACCATC	138	[21]		Genomic	A. duranensis
GNB352	GNB352		FI313357	(GT)8c(TG)24	CTCTCCTCTCCTCTTGCAGC	GAAATGAAAAACCGTGCGTT	229	[21]		Genomic	A. duranensis	[6]; [7]	0.41
GNB353	GNB353	ARS715	FI313368	(AT)17	CGATCCTAGACCCGATGAAA	TCGCGAAACTATAAGACCAACA	249	[21]		Genomic	A. duranensis	[6]	0.34
GNB354	GNB354		FI313403	(TCA)5	AAAGCTGCCACTCAAAAGGA	TCAGACATGTGGTTTCTCGC	217	[21]		Genomic	A. duranensis		0.41
GNB357	GNB357		FI313771	(ATA)16	AGGTTTGCTTTGGGATGATG	CCGATAAAACCAGGCAAGAA	212	[21]		Genomic	A. duranensis		0.69
GNB371	GNB371	ARS788	FI316251	(TA)5(AT)20(AG)8	CGCTGCTAATTTATTATGGCAA	TGTAGCCTTAGGTCCCTTATTTTT	270	[21]		Genomic	A. duranensis	[6]; [7]	0.34
GNB374	GNB374	ARS789	FI316516	(TA)8	TGCTAAATAAAAGGTAATTAGTGGCA	AACACTGAAACTTTGAGAGCACA	186	[21]		Genomic	A. duranensis	[6]; [7]	0.44
GNB377	GNB377	ARS752	FI316836	(AT)23	TGAATACAAGCTATTTGGTGCAT	GGAGTGAGTGAAGAATTGTTGAAA	259	[21]		Genomic	A. duranensis	[6]; [7]	0.5
GNB379	GNB379		FI316957	(AT)14(ATA)15	CCGTGGTATGATCGTTCCTT	GCGTGGGGTGTTCTTTTCT	218	[21]		Genomic	A. duranensis
GNB380	GNB380		FI316975	(AG)22	ACGGACCAAAAATGCTAACG	ATGGCTGTAAACGGTTCGTC	257	[21]		Genomic	A. duranensis	[7]	0.74
GNB383	GNB383		FI317165	(CAA)5	TCCCCATGGGAGCAATATAA	CGTGTTGTCAGGCTAGCAAA	151	[21]		Genomic	A. duranensis		0.21
GNB387	GNB387		FI317579	(TTA)18(TGTTTA)5	TGCATAGAAACTCACATTGGAA	CAATTGTAAACCTTCCCACCA	222	[21]		Genomic	A. duranensis		0.55
GNB402	GNB402		FI319050	(TA)9, (TA)6	CGCTTCGCTTTTCGTAATTC	AACACCCCGTTACCCTAAGC	241	[21]		Genomic	A. duranensis		0.39
GNB403	GNB403		FI319109	(AT)11	TAATGCTGGATCAGTGGTGC	CCCTAAATCCTAAACCAACGAA	280	[21]		Genomic	A. duranensis		0.34
GNB409	GNB409		FI319741	(ATT)5	AATTGGACATTTTAGCCCCC	GCCAAGTTATGGTGTCTTCTCC	264	[21]		Genomic	A. duranensis		0.74
GNB418	GNB418	ARS719	FI320743	(TA)33	AAATTAAAAGCGCAACGCTC	ATTCTCCCGCCAACCTTACT	187	[21]		Genomic	A. duranensis
GNB451	GNB451		FI283816	(AGA)6	GCTTTTGTCTTCCCTTTCCC	CACAAACCCCCTCTTCTTCA	215	[21]		Genomic	A. duranensis	[7]	0.66
GNB464	GNB464	ARS720	FI289149	(TA)28	TTTGAATTTTCACCTTCGTCA	TTGCTTCTGTGATGTCCGAG	196	[21]		Genomic	A. duranensis	[6]	0.76
GNB486	GNB486	ARS795	FI280131	(TTA)16	CATTGCAGTTTCCCAGGAGT	TAGCACTCAGTCGGTCTCCA	209	[21]		Genomic	A. duranensis	[6]; [7]	0.63
GNB496	GNB496		FI281008	(AAG)14	GCTATGCTTTTACCACCCCA	CAAAATCTCTTTCCCACCCA	254	[21]	Ah1TC4D12	Genomic	A. duranensis		0.34
GNB498	GNB498		FI281048	(AT)28	TTTGTTGTTGGCTAAATTCTTTG	TGCCAGTTACGAGTTTCACG	205	[21]		Genomic	A. duranensis		0.21
GNB501	GNB501		FI281169	(AT)6	TCTCAGCATAATCTCAAACTACGA	TGCAGCAAACATTGTCGTCT	280	[21]		Genomic	A. duranensis		0.41
GNB519	GNB519	ARS753	FI301371	(AAT)11(TAAT)8	TTTTATAGAGCGAAATCACAAGTAAA	TTCGGAACAAAGGTTATGGG	182	[21]		Genomic	A. duranensis	[6]; [7]	0.66
GNB523	GNB523	ARS793	FI303699	(AG)30	TCACAAAATGCTTGGAATGC	GAACTGAGCACAAACTCAGTAACAA	250	[21]		Genomic	A. duranensis	[6]; [7]	0.62
GNB533	GNB533	ARS754	FI307143	(AAT)6	GAGATGCGTCAAAGGGCTTA	TCTAAATGGGTGGACAAGCG	234	[21]		Genomic	A. duranensis	[6]; [7]	0.8
GNB544	GNB544		FI314338	(AT)15	CCAACTGAGTGTTACGGTGC	CTTTAAAGACCTAATTGTCATCACTTT	270	[21]		Genomic	A. duranensis
GNB554	GNB554		FI318362	(AG)7	GGTTTGGAACAAGTCAGGGA	GTGGATAGGAAGATTGCCGA	251	[21]		Genomic	A. duranensis	[7]	0.21
GNB555	GNB555	ARS721	FI318390	(TA)7, (A)10	ATGCGTGTCCCAGTGTCATA	TGATGATAATTTCTTTTCCTTTCTTC	248	[21]		Genomic	A. duranensis	[6]
GNB556	GNB556		FI318390	(TCA)15	TCAGGGTGGGTTACCAACAT	TAATCCACATTGAACCGACG	108	[21]		Genomic	A. duranensis		0.39
GNB560	GNB560		FI282110	(AAG)5	CTTAGGTGCCGTCAATGGTT	ATCTCTTTCCCACCCAATCC	179	[21]	Ah1TC4D12	Genomic	A. duranensis		0.21
GNB580	GNB580	ARS796	FI282313	(TAA)13	TTATTGGGACCAATTTGGGA	ATGCACTGAACATGGGCATA	231	[21]		Genomic	A. duranensis	[6]; [7]	0.63
GNB585	GNB585		FI282644	(TA)24	GATTTTGAATGATGGCCAAA	TTCTCCTATACTTCCTCTTTTGATTT	141	[21]		Genomic	A. duranensis
GNB599	GNB599		FI283520	(AC)6	CCCATGGCCCAACTAAACTA	GAGAGTGTTCTTCCCCTCCC	111	[21]	Ah1TC5H11	Genomic	A. duranensis		0.34
GNB601	GNB601		FI283674	(ATC)5(TTA)8	GGACGGCCAAGATAGAAACA	TTCCAAAAACTTGTATGATTTAGTGC	223	[21]		Genomic	A. duranensis
GNB602	GNB602		FI283754	(TA)11	TTTCAAGTTTGAACATGATTTCG	CAATTGCACAATGAGGTTCTG	149	[21]		Genomic	A. duranensis		0.69
GNB613	GNB613	ARS797	FI284921	(TTA)14	TTTGTGACGTTTTGTTGGGA	AACGAAACGCACGGTTTTAG	175	[21]		Genomic	A. duranensis	[6]; [7]	0.66
GNB616	GNB616		FI285178	(AAG)11	GTGCCATCAATGGTTATGGA	CCAAACCTACTCCCTCTCCC	244	[21]		Genomic	A. duranensis	[7]	0.87
GNB619	GNB619	ARS756	FI285566	(CAC)5,(CAT)12	TAACCACAAGCAAGGCAACA	AATGGCTTCCAGAAGCTTGA	242	[21]		Genomic	A. duranensis	[6]; [7]	0.34
GNB620	GNB620		FI285805	(AT)7	CATCATGGAGGGCTTCCTTA	TTCAATCCCTTTTCAGGTCG	251	[21]		Genomic	A. duranensis		0.54
GNB622	GNB622		FI285915	(GA)9(G)12 (A)19	TCCACACAACAGAGACGATCA	TCCCTTTCCATTTTCCAGTTT	222	[21]		Genomic	A. duranensis		0.41
GNB625	GNB625	ARS757	FI286092	(AT)28	TTCACGTATTGTCCAAGGCA	TGGTCTGAGGGTAGGGTGAG	279	[21]		Genomic	A. duranensis	[6]; [7]	0.55
GNB629	GNB629	ARS798	FI286549	(TCT)7	ACGTTCAGATAAACCGGCAC	GCTGGGTGAAGAAACAAAGC	141	[21]		Genomic	A. duranensis	[6]; [7]	0.21
GNB643	GNB643		FI287916	(TG)6	CAGATTACCAATCCCAGCGT	TTTCTGGTTTGCACACTGCT	236	[21]		Genomic	A. duranensis	[7]	0.41
GNB649	GNB649	ARS758	FI288631	(TCT)8	GAAGCTTTCCATGCACCAGT	TGAATCCAACAACCACAGGA	247	[21]		Genomic	A. duranensis	[6]; [7]	0.41
GNB651	GNB651	ARS800	FI288728	(AC)5(AT)14(AG)57	CCGTAAGCTTTTTATAACACACACA	GCAAAAACCTTTTAGCATACCA	260	[21]	gi-30419342	Genomic	A. duranensis	[6]	0.39
GNB652	GNB652	ARS801	FI288861	(AT)21	CAAAGTCGCACAAAGTGGAA	AACTCCGCAGGCTGTGACTA	230	[21]		Genomic	A. duranensis	[6]; [7]	0.21
GNB665	GNB665		FI289919	(AT)14	AAATTGTGGGGACGAAGGAT	TCTTAACTCAGCATTGGGGC	215	[21]		Genomic	A. duranensis	[7]	0.44
GNB675	GNB675		FI291213	(TAA)14	TCTCATCACTTCGCAGTTCG	GCAAAGGGACAAGTTGGGTA	272	[21]		Genomic	A. duranensis	[7]	0.21
GNB680	GNB680		FI291518	(AT)6	TGTTCTTGCATGCATTATTTGTT	TCTCTGTGATTCCTCCGCTT	279	[21]		Genomic	A. duranensis
GNB682	GNB682		FI291585	(TA)22	TTGATTTGACCTAAAAATTCGG	TTTGTGCAAATAGGGTTAGGA	201	[21]		Genomic	A. duranensis		0.39
GNB686	GNB686		FI291801	(GA)20	TCCTACCCAACCGAAACTTG	CTCCGGGTTCTGACTATGGA	178	[21]		Genomic	A. duranensis		0.21
GNB695	GNB695	ARS759	FI293462	(TTA)17	TCTGTGCTTTACCTTTCAGTTG	TCGAAGAGAACATGCTCAACA	232	[21]		Genomic	A. duranensis	[6]; [7]	0.87
GNB700	GNB700		FI294435	(ATA)6	CGGAAAAGGAAAAGGAAAGG	GCTCTGAATTTTGGCGAGAT	191	[21]		Genomic	A. duranensis		0.21
GNB703	GNB703	ARS760	FI294766	(CT)7	GCAACATAAAGTAATCAACAAGGG	CCACGTTTTGACCCAATTTT	261	[21]		Genomic	A. duranensis	[6]; [7]	0.74
GNB705	GNB705		FI295826	(TA)10	GAATTCTCATAAGCAACGGACT	TTGCACTTTTGGGATTCTTG	220	[21]		Genomic	A. duranensis
GNB710	GNB710	ARS724	FI296452	(ATC)5	TTTTTCATTGTAGCAACCGTTTT	GGACACGAGAAGGAGGATGA	172	[21]		Genomic	A. duranensis	[6]
GNB711	GNB711		FI296590	(AT)7(GT)33	TTTTGTAAAGAGGGATACGAGTCA	TGGAGCCTTCAACTCGAAAT	256	[21]		Genomic	A. duranensis		0.21
GNB712	GNB712		FI296663	(AG)11(GA)7	TGAAGGGGGAAGAAGAAGAA	TTCGAATTCCCTCTCTCCTTA	153	[21]	Ai121K10	Genomic	A. duranensis		0.41
GNB716	GNB716	ARS761	FI296916	(TC)13	TCAATTTCTTTCTGTTGTTGCAC	TGGGAGCAGAAAATCAGCTT	238	[21]		Genomic	A. duranensis	[6]; [7]	0.63
GNB733	GNB733	ARS726	FI298593	(AT)28	GTGTCCGAATCTTTCACGGT	CGACATTAAAATGCCCGAAT	258	[21]		Genomic	A. duranensis	[6]	0.69
GNB736	GNB736	ARS762	FI298702	(TA)12	CCTTTAACTTCCATGGGCCT	AACAAGCAAAATCACACGCA	205	[21]		Genomic	A. duranensis	[6]; [7]	0.62
GNB742	GNB742		FI299465	(AAAT)7	TTTGATAAGGACTCGCTGGAA	AAGGCATAAATCTAAAATATGCACAC	277	[21]		Genomic	A. duranensis	[7]	0.41
GNB744	GNB744		FI299509	(TA)8	GCTGCATCATACGAAAGCAA	AAGTGAAGCTCTGCCACAAC	186	[21]		Genomic	A. duranensis		0.41
GNB777	GNB777		FI303444	(TA)8	CCATGCACGTGAGAAGATTG	TGAAGATATTTGCTAATTATTACCGTG	272	[21]		Genomic	A. duranensis
GNB792	GNB792		FI306036	(AC)39	TACCAGCAGGAGCGGATAAC	CAACGAAACTACTATGCACCCA	246	[21]		Genomic	A. duranensis		0.41
GNB805	GNB805		FI307832	(CA)14	TGCCATTATGGGTCACAACT	TTTAATTCGAGCAGCATCCC	168	[21]		Genomic	A. duranensis
GNB816	GNB816	ARS727	FI310119	(AT)9	CAACACTAAGCGAGGCACAA	GGCAGCGGCTAGATTTCTTA	108	[21]		Genomic	A. duranensis	[6]	0.55
GNB817	GNB817		FI310322	(AT)22	TTTAAAACAAAGGGCGCATC	AAGTTGAGCCTGGAGCTTGA	155	[21]		Genomic	A. duranensis	[7]	0.55
GNB825	GNB825		FI310800	(GT)8(GA)9	CTGAAGGTTGGGGGACAGTA	CCACACACTCGCCATAACAT	272	[21]		Genomic	A. duranensis		0.39
GNB827	GNB827	ARS806	FI311396	(TA)18	CAGGCTTAAACTCCGTGAGC	ACTTGGATGACCCGGTACAA	165	[21]		Genomic	A. duranensis	[6]; [7]	0.76
GNB828	GNB828		FI311538	(AAT)13	TTTGGTGACACATGAGGTGA	TTTATCATCGTATCCTAACAAACATC	187	[21]		Genomic	A. duranensis
GNB831	GNB831	ARS729	FI311729	(ATT)7	GGGATCCATGCCTTGAAAAT	CCAAATCAAAACAAACAAAACA	280	[21]		Genomic	A. duranensis	[6]
GNB837	GNB837		FI313161	(CT)8(AT)9(TAT)5	CGAAAACATCGATCTCATGC	GGTGCATGTTTTATCTTTACACGA	277	[21]		Genomic	A. duranensis	[7]	0.63
GNB840	GNB840	ARS730	FI313772	(TC)20	GTTCACGTCCTTGGTCTGGT	TTGAATCTTCAAGAATTGGGG	210	[21]		Genomic	A. duranensis	[6]	0.63
GNB842	GNB842	ARS731	FI314477	(TA)24	TACCCTAGCCGGCCTAAACT	CGTCGACAACCAAAAGATGA	195	[21]		Genomic	A. duranensis	[6]
GNB845	GNB845		FI314911	(TA)12(AT)23	TCTAAAACATTACTTATCAATGCACA	GAAACTGTGGGAACATGGGT	195	[21]		Genomic	A. duranensis
GNB850	GNB850		FI316474	(TA)8	ATGTTAGCCCCACAAAGGGT	TCAATTTTACTCGAAGTGTCGG	144	[21]		Genomic	A. duranensis
GNB854	GNB854		FI317066	(AT)18(AC)9	ACTCTAGGCTCGACCTGCAA	GCGAAGTTGAGATGTTGGCT	247	[21]		Genomic	A. duranensis
GNB871	GNB871		FI284103	(AGA)6	CTGTGGCTTTGTGATTGTGG	TGAGAAGCGTGAACAGAACG	185	[21]		Genomic	A. duranensis
GNB873	GNB873		FI286153	(ATA)18	TTTTGGCCATCAAATATTGTCTT	AAACATCGAGAGAATCAACCAAA	259	[21]		Genomic	A. duranensis		0.55
GNB876	GNB876	ARS734	FI287928	(ATT)6, (AAT)5, (AAT)5	TTGCTAATCACATTGTTGGTTT	TACCTGGCCCAGAAAAGAAA	227	[21]		Genomic	A. duranensis	[6]	0.41
GNB877	GNB877	ARS816	FI288197	(AT)34	TCAGCGGCTACGATGAATAA	TGGGTATCCACAACCACAAA	267	[21]		Genomic	A. duranensis	[6]; [7]	0.21
GNB878	GNB878		FI288354	(ATT)21, (CTTT)5(T)11*	GGCCAAGTCAGAACAGGGT	CATGCCATGGTCTACGCTAC	238	[21]		Genomic	A. duranensis		0.21
GNB887	GNB887	ARS808	FI319065	(TA)10	TCTGTTTGGCCGTTGAAAA	TCCAATCGTTCAATCACGTC	189	[21]		Genomic	A. duranensis	[6]; [7]	0.41
GNB901	GNB901		FI321138	(AC)27(AT)8	TGCGTTTAGTTACCGTGTGC	CAGAGGTTACGACAGTTCTAAGGC	208	[21]		Genomic	A. duranensis	[7]	0.83
GNB902	GNB902		FI321324	(ATT)13	CCGTACCGTGGAGAATTGTAA	AACTACCTGCATACATACATTGTAAAC	244	[21]		Genomic	A. duranensis		0.34
GNB904	GNB904	ARS811	FI282438	(ATT)18	TGAGCTGTTATGTTTTCTCTGGG	AAATTCCAAGCCAAACACCA	152	[21]		Genomic	A. duranensis	[6]; [7]	0.54
GNB905	GNB905	ARS812	FI293040	(ATA)19	TTTTCTTATGGCTTCGGTGG	AAAACTATTTTGAAAGGCAAAATTAAG	239	[21]		Genomic	A. duranensis	[6]
GNB953	GNB953		FI294387	(AGA)8	TTAAAATGTTGCTCGCCCTC	ACCCCACAGGATCATCTCAG	239	[21]		Genomic	A. duranensis
GNB967	GNB967		FI292401	(TA)25	CATTTGCTGAACAAGAGGCA	GCGTTGCCTTTCCTAAAAGA	227	[21]		Genomic	A. duranensis		0.5
GNB970	GNB970		FI293041	(AG)22(TG)6	CAACGTCAAAGGTAGCAGCA	TTCGCATTCAGTCTCCCTCT	200	[21]		Genomic	A. duranensis	[7]	0.55
GNB980	GNB980		FI297195	(AT)24	TGAAAACCTCTTTCATAAAACTTGC	TGCTCAAATCTCACTTGCTTG	132	[21]		Genomic	A. duranensis
GNB981	GNB981	ARS766	FI297476	(AG)54	AACTGGTTAGACCGGGTTCA	TGTCACCCCTCACTCTCATCT	223	[21]		Genomic	A. duranensis	[6]; [7]	0.63
GNB983	GNB983		FI297754	(AAT)15	TCGTTGGACTGCTACAAACG	TGGACACTTTGTAGTTCACCG	224	[21]		Genomic	A. duranensis	[7]	0.63
GNB984	GNB984		FI297801	(AT)9	TGTTAGTGTTACGGAGAGAAGGAA	GGGATGGAGATGAGAGCAAA	214	[21]		Genomic	A. duranensis		0.21
GNB988	GNB988		FI298296	(AAT)20	CAGGTCCCAAACTCCCAATA	TCTGCGTGCTGATTCTTGTT	146	[21]		Genomic	A. duranensis		0.55
GNB989	GNB989		FI298669	(ATA)11	GCTTTCAAACACAAACAAGCC	GCGCATCCCTTATTTTTCAT	258	[21]		Genomic	A. duranensis		0.55
GNB1021	GNB1021		FI305070	(AG)40	ATGAAAGGCAACCCAGAACA	CAAATTTGTGGGACTGGTAGG	202	[21]		Genomic	A. duranensis		0.44
GNB1023	GNB1023		FI305538	(AT)6	CAAATGTCCACAATGCCAAG	TGCAAAGCTCGAGTAAGGTG	148	[21]		Genomic	A. duranensis
GNB1027	GNB1027		FI305990	(AAT)16	AACACAACCAACAAATTCCG	GGCAGCCATTTATTTAACGC	214	[21]		Genomic	A. duranensis		0.74
GNB1031	GNB1031		FI307583	(TA)9(A)14	GCACCCTCTTTATTGTGGCA	CAGCCTGCAGCTCAAACTC	249	[21]		Genomic	A. duranensis
GNB1040	GNB1040		FI291947	(AT)21	TCACTTTTGAGTGTGCCTGC	TCCATTAGTGAGAATACCCTAACAAG	217	[21]		Genomic	A. duranensis	[7]	0.5
GNB1041	GNB1041		FI295258	(AG)10	TAGTGGATGGTTGGCATTGA	TTCCACCTCTTCCACCACTC	132	[21]		Genomic	A. duranensis		0.21
GNB1045	GNB1045		FI304606	(TA)10	GGCTATCACGATCACCCTGT	CTGGGGAGTAATGTTGCATGT	262	[21]		Genomic	A. duranensis		0.41
GNB1059	GNB1059		FI498793	(ATT)12	CACAAATTTTGCTTCAATTCCA	AGTGCGGAGTAGCCTGTGTT	259	[21]		Genomic	A. hypogaea		0.21
GNB1062	GNB1062		FI498836	(GTG)5, (T)10	CAAAGAAAGAAAGGCGATGG	TCGAGATTCCTCAATATTTTGCT	199	[21]		Genomic	A. hypogaea		0.44
GNB1063	GNB1063		FI498859	(TA)7tt(A)10	GGAGCAAATCATGCCAAAAT	GAGTTTGGGATTGAAAATTGG	123	[21]		Genomic	A. hypogaea		0.21
GNB1075	GNB1075		FI499367	(TC)16	AAGGTGGCTATGGAATCGTG	TTTGTGATGATCAAATGCAAAA	144	[21]		Genomic	A. hypogaea		0.21
GNB1076	GNB1076		FI499451	(TA)7	GCCACTCTATCACCCCAGTC	AGAATCACCAAGGCACAAGC	202	[21]		Genomic	A. hypogaea	[7]	0.21
GNB1078	GNB1078	ARS736	FI499633	(CA)6	TCCCCACCAAGTACAGTCATC	ATGTTGAGTGTGGGTGGGAT	132	[21]		Genomic	A. hypogaea	[6]	0.21
GNB1107	GNB1107		FI501393	(TC)8	ATAACCCACCACCCTTCACA	GTTCCGAAACCTGCATCATT	172	[21]		Genomic	A. hypogaea		0.21
GNB1112	GNB1112	ARS768	FI501618	(TC)11	CACTGGAGCGTCGACTGTTA	GCATGCTAGCTAAGAATACTACCAAA	246	[21]		Genomic	A. hypogaea	[6]; [7]	0.41
GNB1121	GNB1121	ARS737	FI501986	(TC)18	TTTTTCACATTCAGTCATGCG	ATGCATCCCTTTTTGGTGAT	179	[21]		Genomic	A. hypogaea	[6]	0.59
GNB1152	GNB1152	ARS769	FI502874	(TA)24, (T)13	TTGATAATGTCTCCACAATTTGTAA	AGAAACAAACCTGAAGGCCA	264	[21]		Genomic	A. hypogaea		0.41
GA1	GA1	GM613	DX511190	(AT)21	GCGTGAAATGAGTGTTGTGAG	CATAGCCACCATAGACACCAAA	394	[8]		Genomic	A. hypogaea	[1]; [2]; [3]; [5]; [6]
GA2	GA2	GM614	DX511218	(CAC)5+(CAA)6	GTGTCCTGTGGTGTCCAAATTA	TGCATACCGGAGAAATTCAAG	444	[8]		Genomic	A. hypogaea	[3]
GA8	GA8	GM618	DX511449	(GA)19	TGAAGGGAGGAAGAGACGAAT	CCTCTGTGCGACATGACTCTAA	230	[8]		Genomic	A. hypogaea	[1]; [2]; [3]; [5]; [6]; [7]
GA20	GA20	GM622	DX514055	(ACAT)5(TCT)5	ACACCCATAACACACCACAAGT	ACCGAAGCACAGAGAAGACAA	337	[8]		Genomic	A. hypogaea	[3]
GA21	GA21	GM623	DX514093	(TAT)16	CAGGATGAACAGGCACAGAAT	ATGAACAATTGCGATTTGGAC	365	[8]		Genomic	A. hypogaea	[1]; [2]; [3]; [5]; [6]; [7]
GA24	GA24	GM624	DX514187	(TAT)22	AACGAAATATTTTGAGAAAGGAT	AGCATTAGCAACTCTAAGCTCAT	203	[8]		Genomic	A. hypogaea	[1]; [2]; [3]; [4]; [5]; [6]
GA26	GA26	GM625	DX514254	(AT)15	CCTCACTTCTTTTTGCATGGT	TGGAAAGGAAATGATTTGGTG	164	[8]		Genomic	A. hypogaea	[2]; [3]; [5]; [6]
GA27	GA27	GM626	DX514344	(GA)31	CATCCAAAGCCAAAGTTCACA	GCTTAGCTTGCTTTGATTAGGG	200	[8]		Genomic	A. hypogaea	[2]; [5]; [7]
GA29	GA29	GM628	DX514379	(AATA)8	CTTTTCCCAGATGCATTTTGA	CCCAAATTGAGATTGACCAAA	148	[8]		Genomic	A. hypogaea
GA30	GA30	GM629	DX514445	(TTTAAA)2(TTTTTA)2(TTTAAA)2	CAAGAGGGACGGATAATAGCA	GACGCAAGGAAATGAGCATAC	393	[8]		Genomic	A. hypogaea	[2]; [5]
GA32	GA32	GM630	DX514493	(ATA)11	CAGCAATTCAGCAAACTAATGAA	TCCTCCCACGTCCTTTTATTT	341	[8]		Genomic	A. hypogaea	[2]; [5]; [6]; [7]
GA33	GA33	GM631	DX514496	(AT)13	CAAGTGATAGCACGCTGTTTG	TTAAGTCCCATGCCTGTCTTG	471	[8]		Genomic	A. hypogaea
GA34	GA34	GM632	DX514509	(TC)6(TA)9	TTCAATCATTTCACGTGTCAATC	AGTGCTAGGAGCCAGCAATTT	309	[8]		Genomic	A. hypogaea	[1]; [3]
GA35	GA35	GM633	DX514517	(AAT)18	CAAAGTTTGCAGTGATTTTGTTG	AAATTTTCAGGTAAATCATTCTT	208	[8]		Genomic	A. hypogaea	[1]; [2]; [3]; [4]; [5]; [6]
GA37	GA37	GM634	DX514526	(AT)26	CCTCACAAAGGCTAAAGAGGAA	TATACCATCCCTGCCACAGAA	323	[8]		Genomic	A. hypogaea	[7]
GA42	GA42	GM635	DX514692	(TC)11	TTGTGCGAAGGGTAAGATAGAAA	TCCTGTGCTTGAATCTGGAAT	191	[8]		Genomic	A. hypogaea	[2]; [5]; [7]
GA44	GA44	GM637	DX514723	(AT)10(TA)20(TAT)14	TGACTTTAATTTTGAGCTTCCTATAA	TTTTCTGTCCATAATTATATCGTATTT	288	[8]		Genomic	A. hypogaea	[6]
GA49	GA49	GM641	DX514897	(AT)20	ACGTTTCCCCAATAAGACCAC	TGGACACCTTATCGGCTTATC	493	[8]		Genomic	A. hypogaea	[2]; [5]
GA56	GA56	GM646	DX515121	(TC)11+(TC)7	TTTGGTCTCTCTCCTCCATCA	TTTCCAGCATCAATAGCAACC	246	[8]		Genomic	A. hypogaea
GA57	GA57	GM647	DX515131	(AT)29	ATCGTCCTCGCAGGTTCTTA	CTTGATTTGGTAATGGGCTGA	292	[8]		Genomic	A. hypogaea	[1]; [2]; [3]; [5]
GA61	GA61	GM651	DX507915	(TGT)9	CTACCTTCGGCATGGTGATT	TCGAGCCCTTCTTTGACTCT	343	[8]		Genomic	A. hypogaea
GA62	GA62	GM652	DX507921	(AG)26	TCCAAAATACACATTCTCATGG	CTACACGCAAAAAGCTCAGAA	184	[8]		Genomic	A. hypogaea
GA65	GA65	GM654	DX508003	(GA)9	TTGCATGTTAGTCCCACCACT	CCGCACTCGTTTGGAAATTA	400	[8]		Genomic	A. hypogaea	[6]; [7]
GA72	GA72	GM657	DX508347	(ATA)36	ACTTTGGTGGCTTTCCTTCAT	TCTCTGTGCCCTCTTTCTTCA	388	[8]		Genomic	A. hypogaea	[1]; [2]; [3]; [5]
GA79	GA79	GM659	DX508693	(AGAA)9	CGCAATGAGAAATTCAACAGC	TGATAATTCTTCCGCGATTGT	127	[8]		Genomic	A. hypogaea	[1]; [3]
GA80	GA80	GM660	DX508758	(TG)14	TGAAAGTAACTCGTTTACAGTTTGAAG	TCACTAAACATGTGGGTAACTAAGAAA	300	[8]		Genomic	A. hypogaea	[2]; [4]; [5]
GA87	GA87	GM664	DX512002	(CCA)6(TCA)5	CTTCACCTCCAAAATCAACCA	ACCGCTGACATTTGATTGTTC	302	[8]		Genomic	A. hypogaea	[1]; [3]
GA96	GA96	GM667	DX512271	(TA)19	ACCAAGTCAAATGTTGCCCTA	CGTTCTTCCTCTGTTCCTTCA	338	[8]		Genomic	A. hypogaea	[2]; [5]
GA99	GA99	GM668	DX512414	(CCA)6	AAAATGCCCCTATCCCTTCTT	TGATTTTCTGAGTTTGGCAGTG	101	[8]		Genomic	A. hypogaea
GA101	GA101	GM669	DX512441	(TA)16	TGAAATGATGCAACCACACAT	AAGGGAAAGTAAAACCATGCAA	343	[8]		Genomic	A. hypogaea	[2]; [5]
GA102	GA102	GM670	DX512462	(AT)24(AG)6	AGAGTCTCGTGCTAATAACGTGT	TGGATAACCCATTTTCTATGTTG	379	[8]		Genomic	A. hypogaea	[4]
GA110	GA110	GM672	DX513012	(CT)11	GGAGAACCAGTGACGTGACATA	GGATTAATTCTGATACCATGAAAGG	243	[8]		Genomic	A. hypogaea	[2]; [3]; [5]
GA124	GA124	GM676	DX513942	(CT)9	GCGGAAACAGAAACAAATCAA	GCCGTTACATACCAGAGGAAA	315	[8]		Genomic	A. hypogaea
GA131	GA131	GM678	DX515409	(GT)7+(GA)10+(GT)7	ATGTCCTTGCCTTGTTTCGTT	TAGTTGGCGGTATGGCTTAGA	176	[8]		Genomic	A. hypogaea	[1]; [3]; [6]; [7]
GA133	GA133	GM679	DX515570	(AT)5(ATA)20	GGTGTTATGTATAGCCACCAG	AAATAGTATGGACCAGAAATAATAAG	433	[8]		Genomic	A. hypogaea	[2]; [5]
GA147	GA147	GM686	DX516063	(GA)11	CTCAGCATAGCAACACACACG	GGCTTCTCCTTCCCAGTCCT	266	[8]		Genomic	A. hypogaea	[7]
GA156	GA156	GM690	DX516252	(CT)26	CTACTCCCTCTGCTGCTTCCT	TAGGGTTTCGTTGAGGAGGTT	208	[8]		Genomic	A. hypogaea	[1]; [3]; [6]
GA161	GA161	GM692	DX516432	(GA)35	TGAGGCCGTCTTGTTTAGAGA	CCTCTTCCATCACCGTTCATA	196	[8]		Genomic	A. hypogaea	[1]; [2]; [3]; [4]; [5]; [6]; [7]
GA163	GA163	GM693	DX516592	(TA)12	ATGTATAGTGGCGGATCCAAT	TTTTGAAGTATTCTCTTTTTCAACA	486	[8]		Genomic	A. hypogaea
GA165	GA165	GM694	DX516642	(AG)28(TA)11	ATTTGTGCCCTACCACCTTCT	TCCCTCCTAGAGGTTGACTTGA	386	[8]		Genomic	A. hypogaea	[2]; [5]
GA166	GA166	GM695	DX516680	(ATA)19	TGGTCGCAGATAGTATTTCTCCT	TGGAATTTGAATCGCACTCTT	437	[8]		Genomic	A. hypogaea	[6]; [7]
GA169	GA169	GM698	DX516814	(AT)30(AG)5	CTCCTTAACAATAAATCGAGTGATGA	CAACCCATTTGCCACCTCTAT	434	[8]		Genomic	A. hypogaea	[2]; [5]
GA172	GA172	GM699	DX517092	(AAT)14	CATACCGACAGATTTTGAACTCG	GTTACTGTTGCTGCCACCATT	418	[8]		Genomic	A. hypogaea	[4]
GA196	GA196	GM705	DX509899	(CGA)6	GTCTGAGGACATGACAGAACCA	CGTACCACTCTCCACCATGC	264	[8]		Genomic	A. hypogaea
GA199	GA199	GM708	DX510089	(TA)6(ATT)19	TGCTTTGTTTATGTACCTCTTGGA	CAATCTGTCCCTCAGGCTTTA	481	[8]		Genomic	A. hypogaea
GA217	GA217	GM709	DX511001	(CT)9	ACAGACAGCGCAGATTAGAGG	AAGGAACATTAAACCTGGATCG	196	[8]		Genomic	A. hypogaea
GM723	GM723		EZ728047	(TC)8	CAAACCCTAACCCAAATAAAACC	TTCACCCTTGAGTACCGGAAT	405	[15]		EST	A. hypogaea	[2]; [5]
GM736	GM736		EZ737460	(AGT)5	GTGAAGGAGAACCTCGACACA	TCTCATTCCATTGATCCTTGC	409	[15]		EST	A. hypogaea	[2]; [5]
GM745	GM745		EZ742470	(CT)8	CATTAGAGTTTCCCCACTTTCG	CCAATTCACCCATGTAAAGGA	411	[15]		EST	A. hypogaea	[2]; [4]; [5]
GM799	GM799		GO259836	(CT)8	AAAAGCTATTCAAACGCACTTT	GCAGCAGAATGAGGAAGAAAA	420	[15]		EST	A. hypogaea
GM849	GM849		EZ724263	(TTC)6	CGCCAAAAGAAGAAGAGAAGC	ATCCCCACCAACAATACATGA	426	[15]		EST	A. hypogaea	[6]
GM890	GM890		EZ733541	(TC)9	CATGGCTTCCCATTCTTCTTA	GGCACATAGTTGCAGGCATA	413	[15]		EST	A. hypogaea	[6]; [7]
GM908	GM908		EZ740901	(AG)8	GGAAACGACAGTACACGAATCA	TCACTCTTAACAAAACCAACTCG	428	[15]		EST	A. hypogaea
GM951	GM951		EZ751742	(CAA)9(ACC)6	CCACCACCACCATTCAATAAC	TTGCAGACATGTGTGGAGAAC	403	[15]		EST	A. hypogaea
GM1009	GM1009		GO323801	(CTC)5(CCG)5	TTTCCTTCTTTCCCTTCTTCTTC	CGTTGTTGCCGTTAAACTGA	411	[15]		EST	A. hypogaea	[5]
GM1047	GM1047		EZ746639	(ATA)5	CCCCAAACTCCAATTCCTAGA	TCCAAAGGGTCAAATTTCTCA	312	[15]		EST	A. hypogaea	[6]; [7]
GM1049	GM1049		EZ747907	(AT)5(AT)8	TTTTAATGCACGAAGCCAATC	CACACCCCGTCATAGGTTCTA	271	[15]		EST	A. hypogaea	[6]; [7]
GM1062	GM1062		EZ754826	(AAG)5	AAGAAAAGGAGGCATGAGAGG	TTTCAATTGGGCTTCATCATC	253	[15]		EST	A. hypogaea	[7]
GM1073	GM1073		GO260931	(ATC)6	TCCCATACTACCCCTTAGCTTTT	GAAAACAACCAAACCGAAGTT	265	[15]		EST	A. hypogaea
GM1076	GM1076		GO325499	(GAA)6	AACAGACCAAAGGGTGTGTGA	TGCAGATTCTCACTTCCTAAGC	260	[15]		EST	A. hypogaea	[6]; [7]
GM1135	GM1135		GO257028	(TCC)5	ACCAGGAAACCCACCAGTTAG	CAACCCAAGTTTTGAACCTCA	250	[15]		EST	A. hypogaea	[5]
GM1254	GM1254		EZ732763	(AAT)6	CCAAGGACTACATTTACCACTGC	TGAACTTGATGGTTTGGTTGG	136	[15]		EST	A. hypogaea	[6]; [7]
GM1291	GM1291		EZ738340	(CT)9	TCCTTGCTATTTTCCCCAAAT	GACGACCCACTTCCTTACAGA	114	[15]		EST	A. hypogaea	[6]
GM1311	GM1311		EZ743308	(ATT)5	CACATGATGATGGATCTTTGTTC	AACCATGACACCAGCTACACC	107	[15]		EST	A. hypogaea
GM1331	GM1331		EZ745496	(AT)8	TCAAGCAAACTGGTCAGAGAA	AAGGAACCGGAAACCATACAC	184	[15]		EST	A. hypogaea
GM1389	GM1389		EZ755061	(GA)8(TG)5	GAGAGTGAGAGTGTGGTGAGTGA	CCGAGTGAGTTGAGTGATTCTG	100	[15]		EST	A. hypogaea
GM1418	GM1418		ES767039	(GAT)6	TGGACCTCCACTCACAAAACT	CAATTCCCAACCCCATAAAA	131	[15]		EST	A. hypogaea	[5]
GM1445	GM1445		ES758187	(CAT)7	GTTGGCAGAGTGGAAGAACTG	CGCTTTTATAATAGGCCGAGGT	252	[15]		EST	A. hypogaea	[6]; [7]
GM1483	GM1483		EZ743639	(TCA)13	GCTGTTACATGGGCATCATTT	TCATCAGAGACCCAAGATCCA	113	[15]		EST	A. hypogaea	[6]
GM1490	GM1490		EZ733072	(ATGT)6(AT)35	AAACTCAAGGGCCAGCATATC	CAAGCCCCTTTGTGTGTGTAT	404	[15]		EST	A. hypogaea	[6]; [7]
GM1494	GM1494		EZ735053	(TTC)16	CTTCGAAGAAAAGTGCATCG	GAAGACAGAAGACGAAGAGCGTA	250	[15]		EST	A. hypogaea	[5]; [6]
GM1495	GM1495		EZ735479	(AATT)5	GCACCAAACCCTTACAATTCA	CAAGAACACACTGCTTCCTTTG	415	[15]		EST	A. hypogaea	[6]
GM1521	GM1521		EZ721804	(CAA)7	ACAACAACCGAGTCAGCATCT	ACTCCTCGATGTGTTTGTTGG	417	[15]		EST	A. hypogaea	[6]
GM1539	GM1539		EZ737049	(GA)17	GCTCTTGTTAATTCGATTCCA	CCTCATCAGAGTCAGGCAAGA	425	[15]		EST	A. hypogaea	[6]
GM1555	GM1555		EZ747808	(AG)19	CGTAGACGTGAACCACTACCAA	CGCCTAGTGTCTCAGAAAACG	434	[15]		EST	A. hypogaea	[7]
GM1562	GM1562		EZ751739	(ACC)5(CAA)9	TCTTCTAATCTTCGGTCAACAAT	TCATCAGATCCTCCAAAGCAC	402	[15]		EST	A. hypogaea
GM1573	GM1573		ES768312	(TC)24	GAGACCGGAGACGGAGAGTAT	ACGCCCATAGATTAACCCAGT	264	[15]		EST	A. hypogaea	[7]
GM1577	GM1577		GO257692	(GA)13	GCGGTGTTGAAGTTGAAGAAG	TAACGCATTAACCACACACCA	278	[15]		EST	A. hypogaea	[7]
GM1598	GM1598		GO265530	(GT)11	GGCCAGGCAAGTAAAGGTAAT	TGGTCGGTTAGGCAAAGTCTA	429	[15]		EST	A. hypogaea	[7]
GM1609	GM1609		GO335993	(TC)5(CT)12(CT)6	TGAATTCCATTTCCATCATCAA	TGAATGTGTGTGAGGGAAAGAT	262	[15]		EST	A. hypogaea	[5]
GM1616	GM1616		GO338703	(TC)13	GCGTAACTCTTTCGGATCTCTT	CCCGTATTTTGAAGCAGAACA	252	[15]		EST	A. hypogaea
GM1618	GM1618		GO339807	(CT)14	CTGAATCCATTTTGGTCCTCA	CAAGTTGCTAAGCACCACGAG	410	[15]		EST	A. hypogaea	[6]
GM1628	GM1628		EZ736593	(AT)7	AAACGTGCTCTAGAAACATACAAAA	CAACACATGCAATGCAACAA	179	[15]		EST	A. hypogaea	[6]; [7]
GM1655	GM1655		EZ732290	(GA)8(AG)5	TGTTCAGCCGCCTAGAGAAT	GCAGGTAACTTCCCCGTAAA	175	[15]	AS1RI2A06	EST	A. hypogaea	[7]
GM1661	GM1661		EZ732933	(TTC)8	TGCCACTCTCACTCACTTGC	CTTGGAGTGGAGGGATGAAA	116	[15]		EST	A. hypogaea	[6]
GM1694	GM1694		EZ722907	(TCT)12	GCAAGAGAGAGAAACACCACA	CACGGATATTTCGAATTGACG	172	[15]		EST	A. hypogaea	[6]
GM1702	GM1702		EZ723307	(GAA)7	GATTGGGAAGCAGCAAGAAG	CAAGGATCTCAGCAGCACAG	103	[15]		EST	A. hypogaea	[6]
GM1713	GM1713		EZ724066	(CT)7(AG)8(TG)5	TCTGCATGAACTGGACCATC	CACACACACAACACTCAACACA	241	[15]		EST	A. hypogaea	[7]
GM1717	GM1717		EZ724211	(AG)12	TGCGAGTGTGTTGATTCCTT	GTGTCGCTTTGCCTTTAACA	249	[15]		EST	A. hypogaea	[5]
GM1720	GM1720		EZ724467	(TC)5	GCAGTTGAAAGTGTGAAAGCA	GCAGTCAAAGCACAAGACAAG	365	[15]		EST	A. hypogaea	[6]
GM1726	GM1726		EZ724648	(GA)11	GAGTGTTGTTGGCATATATAATAGTGA	GGAGGTGGTGATCTTCCTCA	169	[15]	DQ097732.1	EST	A. hypogaea	[7]
GM1733	GM1733		EZ721373	(AT)16	AATGTCAAGGCTGCTCAAGA	CATTCCAATCTTTCCCTCCA	227	[15]		EST	A. hypogaea	[5]; [6]
GM1742	GM1742		EZ725454	(AAC)9	GCCTTGTTGCAATCATCACA	ACCTCCAACAGGAACATTGC	270	[15]		EST	A. hypogaea	[6]; [7]
GM1760	GM1760		EZ721634	(CTG)6(TTC)18	TGAAGAGCCATGTCAGATCG	AGGGCCCCAACAAGATAAGT	212	[15]		EST	A. hypogaea	[6]; [7]
GM1762	GM1762		EZ721655	(AT)6	ATTGTTTGCTTCCCAAATTCC	CCTACAAGATCCCATGCTTCA	313	[15]		EST	A. hypogaea	[6]
GM1771	GM1771		EZ728243	(TCA)5(CAT)7	AACCCTATCGCTTGGAAGGT	CCAAAGGAGAATGGTGAGGA	196	[15]		EST	A. hypogaea	[5]
GM1788	GM1788		EZ730750	(GA)5	GTTCCTACCGTGATCCCTGA	CCAAGTTAGAGGGCTGCAAG	378	[15]		EST	A. hypogaea	[6]
GM1798	GM1798		GO268542	(TTG)9	GCCACATGGGAGTTTCAGTT	TGCAACATTTGCTGGGTTTA	174	[15]		EST	A. hypogaea	[6]; [7]
GM1821	GM1821		EZ747785	(TCT)6	CTTCTCTCTTTTTAAGACACAAACA	GGAGTGAAAGCAGCACTTCC	337	[15]		EST	A. hypogaea	[7]
GM1839	GM1839		EZ721617	(AGA)9	GAATCTGAGAGTGAAACAGAGCA	GAATTTGGGAAGACGAGGTTG	90	[15]		EST	A. hypogaea
GM1840	GM1840		EZ721667	(CG)5(AG)17	CGGCAACAACTTTCCTCTTTT	GCCTCGATATCCTGAAAGCTC	180	[15]		EST	A. hypogaea
GM1843	GM1843		EZ722153	(CA)8(TA)20	CCCACACACACACACACACTA	AGGTGATGCTGCGTTTCTTT	136	[15]		EST	A. hypogaea	[7]
GM1854	GM1854		EZ722960	(TC)14	CCCCAACCCTTTCTTTCTCTT	TGGTGGTGTTTTGTTGTTGTT	96	[15]		EST	A. hypogaea	[6]
GM1856	GM1856		EZ723722	(CT)16	TGATGGCATACATGCTTCTTAAC	TGGGAGTGAGGTTTTGTGAAC	95	[15]		EST	A. hypogaea
GM1867	GM1867		EZ724703	(AG)5(AG)10	GAGCAGACATGGTTGAATGGT	CACCTCAACGAAGAACTCAGC	102	[15]		EST	A. hypogaea	[5]
GM1878	GM1878		EZ725072	(CT)22	TCAGTGGTTCAGTGCATCAAG	GTCCCTTGGTCATCTTCGATT	123	[15]		EST	A. hypogaea	[5]; [6]; [7]
GM1880	GM1880		EZ725291	(TC)17	CCAAAATGGAGGGTCCTTAGT	GAACTCCTCAAGCAAAGATCTGA	91	[15]		EST	A. hypogaea	[6]
GM1890	GM1890		EZ727518	(CTT)7	CTCTCCGATTATAGGCCAACC	TGGCTTCTCCGTGAAAATAAC	96	[15]		EST	A. hypogaea	[6]
GM1897	GM1897		EZ729253	(GAA)7	GCGGTTTCTGGTAGCTTGAA	CCAGGGACACAAACAGAAGAA	92	[15]		EST	A. hypogaea	[5]
GM1899	GM1899		EZ729711	(CT)15	GGCTCCGATTTCTACGTTTCT	GGAGCTCCGATGAGAAGCTAA	91	[15]		EST	A. hypogaea	[6]
GM1901	GM1901		EZ729737	(AT)12	GAAACACCGATATTTTCGATACA	TGACGAGCAAGTCATGTATGTG	159	[15]		EST	A. hypogaea	[6]; [7]
GM1907	GM1907		EZ731844	(CTT)5(TTC)7(TCT)5	CACTGTCCTCTTCCCTCACTCT	GGTGGACGAAGAAGAAGAAGAA	158	[15]	AS1RN9C02	EST	A. hypogaea	[5]
GM1911	GM1911		EZ733039	(AG)25	CAGCTTTCTTTCAATTCATCCA	CACTTCGTGTTCTTCCTGCTC	136	[15]		EST	A. hypogaea	[5]; [6]
GM1916	GM1916		EZ735057	(AGA)10	ATCGACAAGAATTGGGGTGA	TCTTCCACTCTTCGGAAACAA	101	[15]		EST	A. hypogaea	[6]
GM1918	GM1918		EZ736238	(AG)5(AGAA)5	CTACCGCTTCTCCTCCTCCT	GGGATCCTCTCTGCCATCTAC	105	[15]		EST	A. hypogaea
GM1919	GM1919		EZ736855	(AG)7(AG)14	TGGAAGGGGTCAGAAGAAGTT	CCGTGTCTCTCTCTTTCTCTCC	113	[15]		EST	A. hypogaea	[6]
GM1922	GM1922		EZ739036	(GA)14	GGAGAGTCGGTGAGAGGAGAG	CGCTCGTTTTCCTCTTTCATT	102	[15]		EST	A. hypogaea	[5]; [6]
GM1937	GM1937		EZ744419	(CT)12	TTCATCCTCTGCTTCCTTTGA	TGACCAAACCCATCATCATCT	107	[15]		EST	A. hypogaea	[5]; [6]
GM1940	GM1940		EZ745166	(AGA)12	CAACTAAGGTTGAAGGTTGAAGG	TTTCTTGTGTGAGCTGTGCTG	125	[15]		EST	A. hypogaea	[6]
GM1953	GM1953		EZ749216	(AGA)6(AGA)11	TCCACAGTCGAGAGTCCAG	GCCGTCCCAAACATTTTATTC	132	[15]		EST	A. hypogaea	[6]; [7]
GM1954	GM1954		EZ750631	(GA)11	GAGGAGTGTGAGGTTCTGACG	TGGTTCATTGCATTTGCATAC	115	[15]		EST	A. hypogaea	[6]; [7]
GM1959	GM1959		EZ751537	(TTC)8 (TC)22	GTGTTCTCAGCCATCTTTTCG	GTGAAGGTGTTGTGAATGCAG	158	[15]		EST	A. hypogaea	[6]; [7]
GM1961	GM1961		EZ752260	(AG)16	TGTATTCTCCCTGAAATGACGA	CTTCTTCCTCCATCCTCCCTA	90	[15]		EST	A. hypogaea	[6]; [7]
GM1971	GM1971		EZ755377	(TCT)9	TTTTCTCCGAACCTTCCTTTC	AAGAAAAGAAGAGCAGCCACA	100	[15]		EST	A. hypogaea	[5]; [6]
GM1979	GM1979		EZ758745	(GA)17	TCCAAGAGGAAGAGGGAAAAC	AAAACCCTTACTTCAACAAAAGA	92	[15]		EST	A. hypogaea
GM1985	GM1985		ES720845	(ATA)13	TGGCATGTTCTCTGTCATAGG	TGTTGAAGATTTTGTTGTTGTTG	116	[15]		EST	A. hypogaea	[7]
GM1986	GM1986		ES721349	(TA)14	GCTGCTGCAAGTCTTAAGGAA	AAAGTGTCAGGTGCAAAGCAT	133	[15]		EST	A. hypogaea	[6]; [7]
GM1990	GM1990		GO259407	(TATC)12	TCCTTCCCACAATAACAATGAA	GAGGAGAAAACATGGCCTAAAA	143	[15]		EST	A. hypogaea	[6]
GM1991	GM1991		GO260856	(TC)9(CT)12	GAAAATGATGCCGAGAAATGT	GGGGAGAGATGCAGAAAGAGA	122	[15]		EST	A. hypogaea	[5]
GM1992	GM1992		GO260884	(CT)11	TGATGCTTGGTCAATGTATGAG	TTTCTCTGCTTGCGTCATTTT	150	[15]		EST	A. hypogaea	[5]; [6]
GM1996	GM1996		GO266387	(CAA)19	CATCCCATCATTTTCCCTCTT	TACAGTGAAGGTGGGATCCTG	150	[15]		EST	A. hypogaea	[5]; [6]; [7]
GM2007	GM2007		GO336230	(TC)13	GGGCCTCTATTTCCTTCCTTT	TTGGGATTCTTGGATCAGATG	112	[15]		EST	A. hypogaea
GM2008	GM2008		GO338819	(GA)13	TACAATCACCATCACCATTCC	CCTTCGCCGACAACACTACTA	122	[15]		EST	A. hypogaea
GM2009	GM2009		GO339476	(AG)23	CAAACGCATACACCCCATAAC	TTTGGTTCTCGTTTGTGTTTT	107	[15]		EST	A. hypogaea	[6]
GM2012	GM2012		EZ721514	(AAG)5+(ATGTCT)3	TGCAGGCCTGAGATAATCTTG	TACAACCTTCGGTTCCAACAA	404	[15]		EST	A. hypogaea
GM2017	GM2017		GO266622	(GTT)9+(AGG)5+(GTT)5	TTGCAGAATACCATGTGTTGC	GTGGGTGAGAGCTCAAGTGAC	405	[15]		EST	A. hypogaea
GM2027	GM2027		EZ747246	(CTG)7(TGA)7	CAAATAAAATTGGTTGGGGTCT	CCATGGCGGTATGAACAATAA	270	[15]		EST	A. hypogaea	[6]; [7]
GM2032	GM2032		EZ753174	(CATA)6(CATA)6	GCCGATGATGTACGTTTCTTC	GAGACGGCATGTCAAAAGAAT	149	[15]		EST	A. hypogaea	[6]; [7]
GM2033	GM2033		ES767888	(AT)31	AAGGTGAAACCAGGAAGCAAT	CCATGACACAAATCCATTGTC	135	[15]		EST	A. hypogaea	[6]
GM2060	GM2060		EZ753662	(ATC)5, (TCA)6	CACGGCAGTTCTAGTGGACTT	AGGACGATCTCTTCTGGAACC	404	[15]		EST	A. hypogaea	[5]
GM2063	GM2063		GO263754	(GA)9(GTTGG)3	AAAGTGGTGATTCCCAGTTCC	GAGCAGCGTTGTTGTGGTTAG	405	[15]		EST	A. hypogaea	[7]
GM2067	GM2067		EZ723569	(GAA)5(TCA)7(AGA)9	TCGCCAAGAAGAACAAAACAC	CTGGTCGAAGAAGGGTTCTCT	406	[15]		EST	A. hypogaea	[6]; [7]
GM2073	GM2073		GO265842	(AAG)8(AAGTAG)4	GAGATTGTTGATCGGATTGGA	AGCAGCCTTCAATGGATTCTC	266	[15]		EST	A. hypogaea	[6]
GM2078	GM2078		EZ733019	(TCA)5, (AAG)5	TCATGATGCAATGATAATAGGC	CTGGTCCATTGGGGACTCT	400	[15]		EST	A. hypogaea	[6]
GM2084	GM2084		GO263349	(ATG)11(TGA)7(AACAAT)24	CGCAGAAATGAACCGAAATTA	GGATGCATTCTTCTTCCTCCT	418	[15]		EST	A. hypogaea	[7]
GM2106	GM2106		EZ728148	(TTC)5(TGA)5	TTTGACATCATTGTTGATTGTTG	GATGAGGCCATTAAGGAGTGA	252	[15]		EST	A. hypogaea	[7]
GM2120	GM2120		EZ747439	(CA)11(ATC)10(CT)10	TCCACTGCCACCTCTATCATC	TCCACCCACATAGACAGAAGC	136	[15]		EST	A. hypogaea	[5]
GM2137	GM2137		ES719796	(CTT)10(CT)13 (GA)4(TC)4	CAAAGTCCCATGAATGCTCTC	GTATGAACCGAGCCAAATCCT	309	[15]		EST	A. hypogaea	[6]; [7]
GM2156	GM2156		EZ738571	(TTC)13	CGTGTCCTTGTTCTCTTCTCTG	TGGAGGAATGAAGGAAGGAAT	199	[15]		EST	A. hypogaea	[5]; [6]; [7]
GM2165	GM2165		EZ740358	(TC)8	CTACGCGCATCGCATAATATC	GTGAGATGGGGTTGGAGATTT	200	[15]		EST	A. hypogaea	[6]; [7]
GM2196	GM2196		EZ739060	(TCA)6	CCTTGCTTTTCGGCTTCTATT	GAGCTTTGGCTTTTGTTGTTG	205	[15]		EST	A. hypogaea	[7]
GM2215	GM2215		EZ754787	(AGAA)5(GA)8	GAAATCGGAGTCGGAGAGGT	TCCCCTTCTTTCTTCGTTCTT	272	[15]		EST	A. hypogaea	[6]; [7]
GM2246	GM2246		EZ732287	(TC)15	GCAATTTATGTGCACCCTTTT	CGCTTGACACCAATGAAGTCT	146	[15]		EST	A. hypogaea	[5]; [6]; [7]
GM2259	GM2259		EZ734241	(ATT)6	GGAAGCACCGATAGTTCCTCT	TTCTGCTGCTTTCACTCATCA	135	[15]		EST	A. hypogaea	[5]; [6]
GM2284	GM2284		EZ735859	(TGT)5	ACACCCCAAATAGCTTCGTCT	TCCACAACACCAACCTTCTTC	197	[15]		EST	A. hypogaea	[6]
GM2289	GM2289		EZ722589	(TCT)5	GAAGTGCCTCATTCACCGTTA	ATCCTTCTTCTTCCGATCCAA	137	[15]		EST	A. hypogaea	[6]; [7]
GM2308	GM2308		EZ723312	(CT)11(CTCT)5	CTCTCTCTCCCCTTCATCGAC	GGCAGAATGAAAGGTGAGAACT	143	[15]		EST	A. hypogaea	[5]
GM2313	GM2313		EZ723670	(AG)17	GATGCTGCTAAATCGAGATGC	GTTGTTTTGTTTCACGCCAGT	137	[15]		EST	A. hypogaea	[7]
GM2337	GM2337		EZ724792	(AG)8	TGTGGAAATGAAGGGACATTG	TGAGAGTGAGTGCGAGTGAGA	156	[15]		EST	A. hypogaea	[6]; [7]
GM2350	GM2350		EZ725231	(GA)20	GACTGTGTGGTTGGTGGTTTT	CTCCTTGACCTCCTGGAGAAT	154	[15]		EST	A. hypogaea	[5]
GM2359	GM2359		EZ721580	(ATCGTC)5	AAATCCCCAATTCAAACCACT	GGGACCGAGTATTCGACTCAT	136	[15]		EST	A. hypogaea	[6]; [7]
GM2369	GM2369		EZ727761	(GCC)5	AGGTTCCTCTGTGGGTGATTC	CCAAACTCCAGCTTCCTTCTT	142	[15]		EST	A. hypogaea
GM2388	GM2388		EZ743816	(TAT)5	GTGAGGAGCATCTTGTGTGGT	GAACTTCTTGCAAGGGAACAA	193	[15]		EST	A. hypogaea	[6]
GM2402	GM2402		EZ740780	(GA)12	CAGAGTAGGCAACATCCTTGG	GCGCTTTACCAACTCACACTC	191	[15]		EST	A. hypogaea	[6]; [7]
GM2411	GM2411		EZ740858	(CCA)5	GAAACTAATCGCGTGATGGAA	TTTCGCCAAGATTGAAGACAT	193	[15]		EST	A. hypogaea	[6]; [7]
GM2444	GM2444		EZ756603	(CAA)10	CCCTGTTACACACAAGCCATT	TGAGCAAGTGTTAGCCATGAA	268	[15]		EST	A. hypogaea	[5]; [6]; [7]
GM2450	GM2450		EZ749136	(AGA)6	AGCAGCAGCAAGAAGATGAAC	ACGCTGCAGAGACGATTTTC	219	[15]		EST	A. hypogaea	[6]; [7]
GM2480	GM2480		EZ749602	(TC)13	AGCGCCTTCTTTTGTCTCTCT	GATGAAGAGGTGAGGGTGGA	215	[15]		EST	A. hypogaea	[6]; [7]
GM2528	GM2528		GO261717	(AGT)6	TGCAAACTCAGTAGGAGCCATA	GCCAAACAGTAGAAGCTGGTG	302	[15]		EST	A. hypogaea	[6]; [7]
GM2531	GM2531		GO262123	(AAC)5	CAAGGATGTCCCAGATGATGT	GGACTCAATTTGTCGACCCTA	305	[15]		EST	A. hypogaea	[6]
GM2553	GM2553		GO323043	(CA)5 (CT)15	TCCCTTCAGTTCCGTTGAATA	GCCCCTTCCTCTTTTGTTATG	302	[15]		EST	A. hypogaea	[6]
GM2557	GM2557		GO324964	(TC)18	GGTAGTATCGCAAGCTCAACG	TACCGTAATGCCAGGGAGAAT	304	[15]		EST	A. hypogaea	[7]
GM2571	GM2571		GO332541	(TTC)5	GATCGTTTTCACAACCAAAGC	AGCGATCATGTAACACCGTTC	301	[15]		EST	A. hypogaea	[7]
GM2574	GM2574		GO333061	(ATAA)5	CACCACCGCCAATCTACC	AACTTGTGCACCGGGTTG	301	[15]		EST	A. hypogaea	[7]
GM2584	GM2584		GO336619	(AC)6(CT)12	ACATTTTCAGCACCCTTCCTT	ACTCGTCAATGTTCCCTTGTG	304	[15]		EST	A. hypogaea	[6]
GM2589	GM2589		GO340406	(TG)5(GT)5(TC)12	TTTCAGCTACCCTTCTTCCAAA	CAAAAGTGAACCCCGTAAGAA	308	[15]		EST	A. hypogaea	[6]; [7]
GM2602	GM2602		EZ723589	(GAA)7	ACTCGATTGGGAACTGAGGAT	TCTCGTCTCTGCCATTAGTACC	97	[15]		EST	A. hypogaea	[5]
GM2603	GM2603		EZ723796	(GAA)6	ACTCGATTGGGAACTGAGGAT	CGTCTCTCGTCTCTGCCATTA	96	[15]		EST	A. hypogaea	[5]
GM2605	GM2605		EZ725260	(CT)8(TC)8	TTTCGCACTTTCTCAGTTTCC	ACTGCTGCCATGGTTGAGTTA	111	[15]		EST	A. hypogaea	[6]
GM2606	GM2606		EZ722199	(CT)20	AGAAACACGCGTAGTGGAATG	TGCCGTTTACTCTCACTCACA	92	[15]		EST	A. hypogaea	[6]
GM2607	GM2607		EZ724365	(TC)18	AGAAACACGCGTAGTGGAATG	CCGTGCCGTTTACTCTCACT	91	[15]		EST	A. hypogaea	[6]
GM2638	GM2638		GO343305	(TC)14	CAGACATAACAGTCAGTTTCACC	ATGCTCTCAGTTCTTGCCTGA	107	[15]		EST	A. hypogaea	[6]; [7]
GM2637	GM2637		EZ747509	(GA)12	ATGCTCTCAGTTCTTGCCTGA	AAGGAGCCAGCTAGCTACATAGT	131	[15]		EST	A. hypogaea	[6]; [7]
GM2687	GM2687		EZ723717	(GCT)7	TCAACCACCTTGTTGCTCTCT	GACAAGAAGGAAGGCAGTCAA	113	[15]		EST	A. hypogaea	[5]
GM2688	GM2688		EZ721712	(GTC)6	CCACCACCATAGCCATACCT	GACAAGAAGGAAGGCAGTCAA	161	[15]		EST	A. hypogaea	[5]
GM2689	GM2689		EZ731314	(TCT)5	CAAGCAAACCCCTCTTCTCA	GACGCCGTGGTTTATGACTT	293	[15]		EST	A. hypogaea	[5]; [6]; [7]
GM2690	GM2690		EZ735517	(TCT)8(AACA)4	CAACCCTTTCACCCTCTTCA	GACGCCGTGGTTTATGACTT	247	[15]		EST	A. hypogaea	[6]; [7]
GM2723	GM2723		EZ755379	(GAA)10(TGAAAA)5	GGAAAAGAAGAGCAGCCACAT	CGGGGTCACTCATTCAATTT	168	[15]		EST	A. hypogaea
GM2724	GM2724		EZ755378	(TTC)9	CACTCTCACTTTCTCTTCTGCTT	GGAAAAGAAGAGCAGCCACAT	108	[15]		EST	A. hypogaea	[5]; [6]; [7]
GM2744	GM2744		EZ757532	(GAC)8	AACAACTCATCAATGGCGAAG	TCAAATGATGGAAGCTAAGCAA	260	[15]		EST	A. hypogaea	[5]; [6]; [7]
GM2745	GM2745		ES723825	(TA)12	GCGAAGAAGCTTTCACAACAA	TCAAATGATGGAAGCTAAGCAA	254	[15]		EST	A. hypogaea	[5]; [6]; [7]
GM2746	GM2746		EZ731110	(TTC)10	TCAACCTCAAGGGTGATTGTC	ACACAAACCCGCTCACTCTAA	120	[15]	AJ574819.2	EST	A. hypogaea	[5]
GM2767	GM2767		EZ736714	(GAA)19	ATGACAAGGCTCTTTCGATCC	TACTTGACCCTCCTCCTCCAT	208	[15]		EST	A. hypogaea	[6]
GM2769	GM2769		ES719796	(CTT)10(CT)13 (GA)4(TC)4	CAAAGTCCCATGAATGCTCTC	TGAACGCTTGTTTGGTTCTCT	288	[15]		EST	A. hypogaea	[6]
GM2770	GM2770		ES707685	(CT)12	GCGGCTACTCGTATTCCTTCA	TCCATTCATAACCGTCTCTGC	220	[15]		EST	A. hypogaea
GM2779	GM2779		EZ751344	(AAT)20	CAGCTACCTTCAAAGCATACCA	CCCTTGTTGTGTTCCATCTTG	337	[15]		EST	A. hypogaea	[6]
GM2788	GM2788		EZ744024	(TCTGGT)10	AAGTTTCATTTCCAGGGCATT	AATCGCAGGTGTTTGTGTAGC	330	[15]		EST	A. hypogaea	[6]
GM2792	GM2792		EZ723587	(CT)8	ACTTCAACCTCCCATGTCCTATT	GCATCTTGGTGAAATCAAAGC	197	[15]		EST	A. hypogaea	[6]; [7]
GM2808	GM2808		GO331322	(AT)9	TGTTGCTTTGTTCTGCCTAATG	GGATGAATAAGATTAAGATGGCTGT	128	[15]		EST	A. hypogaea
GM2831	GM2831		EZ747478	(CAA)7	AGAACCTTCCATCTCTGTTGTTG	TGAAGAAGAAGCTGAGGCAAA	230	[15]		EST	A. hypogaea	[7]
GM2839	GM2839		EZ755186	(CA)19	TCTCTTTCTTTTCCTCATTCTCTCA	CCACAGCCATAGCAGCAGAG	186	[15]		EST	A. hypogaea	[7]
GM2845	GM2845		EZ740426	(CTT)13	AGTTTGCAGTTGAGGAATGATG	TGTGTGTCCGTTTCTTGTTCA	171	[15]		EST	A. hypogaea
PM3	PM3		AY237738	(GA)15	GAAAGAAATTATACACTCCAATTATGC	CGGCATGACAGCTCTATGTT	200	[3]	PM434	Genomic	A. hypogaea	[1]; [3]; [4]
PM15	PM15		AY237742	(GA)9	CCTTTTCTAACACATTCACACATGA	GGCTCCCTTCGATGATGAC	204	[3]		Genomic	A. hypogaea	[3]; [6]; [7]
PM32	PM32		AY237747	(TC)16	AGTGTTGGGTGTGAAAGTGG	GGGACTCGGAACAGTGTTTATC	101	[3]	PM73	Genomic	A. hypogaea	[1]; [3]; [6]; [7]
PM35	PM35		AY237748	(GA)19	TGTGAAACCAAATCACTTTCATTC	TGGTGAAAAGAAAGGGGAAA	130	[3]		Genomic	A. hypogaea	[1]; [3]; [6]
PM36	PM36		AY237749	(AG)19	ACTCGCCATAGCCAACAAAC	CATTCCCACAACTCCCACAT	243	[3]		Genomic	A. hypogaea	[1]; [3]; [6]; [7]
PM42	PM42		AY237752	(AG)15	ACGGGCCAAGTGAAGTGAT	TCTTGCTTCTTTGGTGATTAGC	200	[3]	PM41	Genomic	A. hypogaea
PM45	PM45		AY237754	(GA)16	TGAGTTGTGACGGCTTGTGT	GATGCATGTTTAGCACACTTGA	126	[3]	PM179	Genomic	A. hypogaea	[2]; [4]; [5];[6]; [7]
PM50	PM50		AY237756	(GA)19	CAATTCATGATAGTATTTTATTGGACA	CTTTCTCCTCCCCAATTTGA	156	[3]	PM308	Genomic	A. hypogaea	[4]; [7]
PM53	PM53		AY237757	(AT)2T(AT)2	CCTATCCTATGGGTCACTAGCC	GCTTGTGCTCATCTTGAGTTTT	110	[3]		Genomic	A. hypogaea
PM65	PM65		AY237758	(CT)12	GGACGTCTGGCTGCTAGAGA	TCGGCATCAAAACAGTGAGA	320	[3]	Ah1TC2B01	Genomic	A. hypogaea	[6]
PM106	PM106		AY237760	(TC)27(CT)14	TGCATTGTGCTTGAACTTCC	AGCAAGCAGAGAGCAAAGAGA	214	[3]	PM449	Genomic	A. hypogaea
PM137	PM137		AY237766	(GA)19	AACCAATTCAACAAACCCAGT	GAAGATGGATGAAAACGGATG	150	[3]		Genomic	A. hypogaea	[3]; [4]
PM145	PM145		AY237767	(CT)7(CA)9	GCTGTAATTAGGATCATTCCACA	CAACGGTTGGATCGATGA	170	[3]		Genomic	A. hypogaea
PM183	PM183		AY237776	(TC)25	TTCTAATGAAAACCGACAAGTTT	CGTGCCAATAGAGTTTTATACGG	100	[3]	PM418,PM 384	Genomic	A. hypogaea	[2]; [4]; [5]
PM188	PM188		AY237777	(GA)8	GGGCTTCACTGCTTTTGATT	TGCGACTTCTGAGAGGACAA	119	[3]		Genomic	A. hypogaea	[1]; [3]; [6]; [7]
PM200	PM200		AY237778	(TC)23(CA)16	GCTATGTGGGAAAAATACTGCTT	CAGATGTGTGTGTGTGTGTGTG	187	[3]		Genomic	A. hypogaea	[7]
PM201	PM201		AY237779	(CT)19	CCTTTATAGAGGACCTTCCCTCTC	GCCTATTTGGTATCGGCTCA	220	[3]		Genomic	A. hypogaea	[3]
PM204	PM204		AY237780	(GA)20	TGGGCCTAAACCCAACCTAT	CCACAAACAGTGCAGCAATC	216	[3]		Genomic	A. hypogaea	[3]; [6]
PM210	PM210		AY237783	(TC)25(TTC)5	CCGCAGATCTTCTCCTGTGT	CCTCCTCATCCTCTAAACTCTGC	275	[3]		Genomic	A. hypogaea	[3]; [6]; [7]
PM238	PM238		AY237791	(CT)17	CTCTCCTCTGCTCTGCACTG	ACAAGAACATGGGGATGAAGA	150	[3]		Genomic	A. hypogaea	[1]; [3]; [6]
PM343	PM343		AY310543	(CT)22	AGAAACGAGGAGCTCGACAA	GCTCATTTTGATGGAATGAGAG	203	[6]	PM538	Genomic	A. hypogaea
PM346	PM346		AY310546	(CGG)6	AAAGGCGCACTCGATTCTAA	CGCACAGAAACATCAAGCAT	200	[6]		Genomic	A. hypogaea	[2]; [5]
PM348	PM348		AY310549	(AG)7	TTGTCTGAAATTGGAAAAGAGAGA	TAGAGTCTGCCCCTCGTGAC	101	[6]		Genomic	A. hypogaea
PM375	PM375		AY310556	(TC)11	CGGCAACAGTTTTGATGGTT	GAAAAATATGCCGCCGTTG	145	[6]	PM274	Genomic	A. hypogaea	[1]; [2]; [3]; [5]
PM377	PM377		AY310558	(AG)22	ACGCTCACATGTTTGCTTTG	GCTCGATTTGATTTGGGTGA	164	[6]		Genomic	A. hypogaea	[2]; [3]; [4]; [5]; [7]
PM384	PM384		AY310559	(GA)27	GGCGTGCCAATAGAGGTTTA	TGAAAACCAACAAGTTTAGTCTCTCT	105	[6]		Genomic	A. hypogaea	[1]; [3]
PM402	PM402		AY731560	(CT)10(TCT)6	CCGCCCTAAAAACTGTATTCG	CCTAAGAGTACACGCGACGA	250	[6]	PM310	Genomic	A. hypogaea	[7]
PM418	PM418		AY731572	(TC)24	TCTAATGAAAACCGACAAGTTTAGA	AGGCGTGCCAATAGAGTTTT	100	[6]	PM 183, PM384	Genomic	A. hypogaea	[2]; [5]
PM419	PM419		AY731573	(GA)7	TGCGAGACCAGAGAGGAGAT	TAGCGGTTCAGAAACCCTTT	167	[6]	PM403	Genomic	A. hypogaea	[2]; [5]
PM425	PM425		AY731579	(TC)22	TGTGAAAGTGGGTGACCAAA	GGGACTTGGAACAGTGTTTATC	104	[6]	PM32	Genomic	A. hypogaea	[7]
PM427	PM427		AY731580	(CT)7	CAGCGGCAACAGTTTTGATG	GAAAAGTATGCCGCCGTTG	100	[6]	PM375	Genomic	A. hypogaea	[2]; [5]
PM434	PM434		AY731585	(CT)14	TTCGGCATGACAGCTCTAAG	GAAAGAAATTATACACTCCAATTATGC	191	[6]	PM 31	Genomic	A. hypogaea	[1]; [3]; [4]
PM436	PM436		AY731587	(GA)20	ACACTGCTGGTGGGATTTTC	ATGAAATGAGCAAGCGGAAC	232	[6]		Genomic	A. hypogaea	[2]; [4]; [5]
PM468	PM468		AY731617	(CT)27	TTC CTA TCT TTT CAA AAT TTG TTT CA	TCT AAC CCT TCG GTT CAT GG	164	[6]	IPAHM287	Genomic	A. hypogaea
PM499	PM499		AY731642	(CT)11	TCCCTTCTAAACACGAAATGG	ACTGAATGGAGAAAAGAGTGTGG	150	[6]		Genomic	A. hypogaea	[2]; [5]; [7]
PM505	PM505		AY731647	(CT)5(CT)6	TCCTCACATTGACGATGACC	CGGAGAACGAGAGGTTGAAG	233	[6]		Genomic	A. hypogaea	[7]
PMc99	PMc99		CD038099	(AAGCCT)4	GCATAAGCAGTTTCCAACGA	TGTTGCCTTCACCTTGACAG	232	[6]		EST	A. hypogaea
PMc297	PMc297		CD038297	(AAT)4CAT(AAT)2	ATGCACCTGCAAGTGAAGAG	TCAAGGATGCAGCAAGACAC	220	[6]	DQ097731.1	EST	A. hypogaea	[1]; [3]
PMc348	PMc348		CD038348	(AAT)6	TGCCTGTAAGTGTGGACCAA	ACTCCAAAACGGGGAGTGTT	223	[6]	DQ097731.1	EST	A. hypogaea	[1]; [3]
PMc468	PMc468		CD038468	(AT)33	TCAAGCCATAATATGTTCCACA	AAAACAACCCAAGCACCTCT	247	[6]		EST	A. hypogaea	[3]
PMc660	PMc660		CD038660	(CAG)6	ACAGCAACAAAGCGTGTGAG	GCCTCCCTATGTGCCAGTAA	214	[6]		EST	A. hypogaea	[3]
PM652	PM652		AY526408	(AG)5	GGAAAACCCTAACCCCTTGA	TCTCTCTTCTCACCCTCCTTTC	132	[19]		Genomic	A. hypogaea	[7]
PM660	PM660		AY526416	(CGG)5(AAG)5	CTATTCGACGAGTTGCGATG	AGGTCCGCTAGGGTTTTCAT	241	[19]		Genomic	A. hypogaea
PM664	PM664		AY526420	(GCA)5(CGG)18	GCTCCATTAACGGTGACGAT	AAAACTCCGCCATCAACATC	155	[19]		Genomic	A. hypogaea
PM671	PM671		AY526427	(GGC)13	GAGGGAGCACAAATGAGGAA	CCTCACCAACCCTCATTCTC	206	[19]		Genomic	A. hypogaea	[3]
PM675	PM675		AY526431	(CAT)25	AATACCCTTCCCCAATCACC	TGCTTCTGCTCGATGTTCTG	243	[19]		Genomic	A. hypogaea
PM721	PM721		AY731538	(GGC)10	GAGGGAGCACAAATGAGGAA	TACGGTGCATATGCCAAAGA	243	[19]		Genomic	A. hypogaea	[2]; [5]
PM733	PM733		AY731548	(CCG)11	CCAAATCTTCTCATCAAGTTGC	GAGAGGGAGCACAAATGAGG	206	[19]		Genomic	A. hypogaea	[2]; [5]
gi-30419716	gi-716		CD037878	(AT)6	AGTAGACCAAATTAAACCACACT	TAGATGATTGTGAATGTTTCTG	179	[7]	Ah408, Ah569	EST	A. hypogaea	[1]; [3]
gi-30419385	gi-385		GO269104	(AG)8 + (GCAT)3	ACACAAAGCACCATATTTTACTCCT	ACTCCGAATTAAAGCGAATTGA	298	[7]		EST	A. hypogaea		0.12
gi-30419832	gi-832		GO343032	(ATT)6	GCCACTTTATTCTAAGCACTCC	CACCGAGAGCAGCAGCACA	339	[7]		EST	A. hypogaea	[1]; [3]	0.48
gi-29824925	gi-4925		AY232826	(ATT)13	AAACTTGTATGTGTAGCAGACC	GGTGAAAAATCGGAAAGA	486	[7]		EST	A. hypogaea	[2]; [5]
gi-951107	gi-1107		U22468	(AAC)4 + (CA)5 + (AT)18	GATACATCTCATCCGTTCGTG	CCGTCCGACCACATACAA	294	[7]		EST	A. hypogaea	[2]; [4]; [5]	0.68
Ah-020	Ah-020		DQ099243	(TGG)6+(GTG)6	GGTGTTGTTTCCTGCTTTCTTGG	TACTTCTTCCACCAGCACCACC	266	[5]		Genomic	A. hypogaea	[3]
Ah-041	Ah-041		DQ099247	(CTC)4+(AAC)4	CGCCACAAGATTAACAAGCACC	GCTGGGATCATTGTAGGGAAGG	280	[5]		Genomic	A. hypogaea	[3]; [6]
Ah-042	Ah-042		DQ099248	(AAC)4	TACCCCTCCCCTCTTCTTTTCC	ATCACCGCAGTTTTCTTCCCTC	291	[5]		Genomic	A. hypogaea
Ah-193	Ah-193		DQ099263	(AAC)5+(GA)24	CTTGCTGAAGGCAACTCCTACG	TCGGTTTGTCTCTTTGGTCACTC	444	[5]		Genomic	A. hypogaea	[2]; [5]
Ah-408	Ah-408		DQ099285	(AAC)5 + (ACT)4	CATGGACATAGCAGCACAAACA	GAGGGTGGTGGCGTTT	218	[5]	Ah-569	Genomic	A. hypogaea	[1]; [3]
Ah-558	Ah-558		DQ099302	(TTG)8	TGTGACACCATCAATCAAAGGG	CAAAACCCAAATCATCACCACC	233	[5]		Genomic	A. hypogaea
Ah-569	Ah-569		DQ099303	(TGT)5	GCGTTTTAGAGCCCCATTTGAG	CATGGACATAGCAGCACAAACAAC	208	[5]	Ah-408	Genomic	A. hypogaea	[1]; [3]
Ah-573	Ah-573		DQ099304	(TTG)5	TCTCTGTGACCAACCACATCCA	AACACATGCAATCCCAACAACC	115	[5]		Genomic	A. hypogaea
Ah-590	Ah-590		DQ099307	(TTC)8+(TTC)4+(CTT)10+(TTC)4+(TCT)4	CAAAACGCAATGCAAGGTACG	ACGAACGTGCAGCAAGAAGAAG	225	[5]		Genomic	A. hypogaea	[1]; [3]; [7]
Ah-594	Ah-594		DQ099308	(AAC)10	TGACCAAATCATCCCATCTTGC	CAGCACATCTCCAACTTTCTCCA	184	[5]		Genomic	A. hypogaea
Ah-671	Ah-671		DQ099319	(AGC)8+(AAC)17	AGAAAGAGCACGGGACATTACC	ATGAATGAGTGGTCATACGCGA	438	[5]		Genomic	A. hypogaea	[7]
Ah-745	Ah-745		DQ099329	(TTG)5 + (AGA)4	TGTTGTTCTGCTCCTGCTTTTG	ATTCGGACCAAAATGTCCCTTC	244	[5]		Genomic	A. hypogaea
Ah4-04	Ah4-04			(GA)19	CGATTTCTTTACTGAGTGAG	ATTTTTTTGCTCCACACA	100	[1]		Genomic	A. hypogaea	[6]; [7]
Ah4-20	Ah4-20			(GA)19	ACCAAATAGGAGAGAGGGTTCT	CTCTCTTGCTGGTTCTTTATTAACTC	201	[1]		Genomic	A. hypogaea	[3]
Ah4-24	Ah4-24			(ATA)17	TTCTGATTTTAGTAGTCTTCTTTCACT	CTCCTTAGCCACGGTTTCT	403	[1]		Genomic	A. hypogaea
Ah4-26	Ah4-26			(CT)25	TGGAATCTATTGCTCATCGGCTCTG	CTCACCCATCATCATCGTCACATT	156	[1]		Genomic	A. hypogaea	[3]
Ah6-125	Ah6-125			(TTC)13	TCGTGTTCCCGATTGCC	GCTTTGAACATGAACATGCC	190	[1]		Genomic	A. hypogaea
Lec-1	Lec-1			(AT)18	CAAGCATCAACAACAACGA	GTCCGACCACATACAAGAGTT	218	[1]		Genomic	A. hypogaea	[2]; [4]; [5]
pPGPseq1B9	Seq1B9		CC000224	(GA)19	CGTTCTTTGCCGTTGATTCT	AGCACGCTCGTTCTCTCATT	282	[4]		Genomic	A. hypogaea	[1]; [2]; [3]; [5]; [6]; [7]	0.3
pPGPseq2A5	Seq2A5		CC000237	(ATA)16	GGGAATAGCGAGATACATGTCAG	CAGGAGAGAAGGATTGTGCC	252	[4]		Genomic	A. hypogaea	[1]; [3]; [6]
pPGPseq2A6	Seq2A6		CC000238	(TAA)14	GCTTCTTCGTTGTTGCCTTC	TGCCAGTTGTTCATAGCTTCA	249	[4]		Genomic	A. hypogaea	[3]; [6]
pPGPseq2B9	Seq2B9		CC000250	(ATT)19	GCAACATGCTCTGAATTTTGAC	TGTGCAACCCAATTCAATAACTT	300	[4]		Genomic	A. hypogaea	[2]; [5]
pPGPseq2B10	Seq2B10		CC000251	(TAA)16	AATGCATGAGCTTCCATCAA	AACCCCATCTTAAAATCTTACCAA	259	[4]		Genomic	A. hypogaea	[1]; [3]	0.51
pPGPseq2C10	Seq2C10		CC000257	(AG)9	GCAAGTCACATAGTTCAATTTTGG	GGCATAGCCATCCAAATCAT	175	[4]		Genomic	A. hypogaea	[6]
pPGPseq2C11	Seq2C11		CC000258	(TAA)17+(CAC)10	TGACCTCAATTTTGGGGAAG	GCCACTATTCATCGCGGTA	264	[4]		Genomic	A. hypogaea	[3]; [5]
pPGPseq2D12	Seq2D12		CC000268	(TAA)16	AAGCTGAACGAACTCAAGGC	TGCAATGGGTACAATGCTAGA	265	[4]		Genomic	A. hypogaea	[3]; [6]; [7]	0.62
pPGPseq2E6	Seq2E6		CC000271	(GA)12	TACAGCATTGCCTTCTGGTG	CCTGGGCTGGGGTATTATTT	250	[4]		Genomic	A. hypogaea	[5]; [6]; [7]
pPGPseq2F5	Seq2F5		CC000277	(TAA)17	TGACCAAAGTGATGAAGGGA	AAGTTGTTTGTACATCTGTCATCG	262	[4]		Genomic	A. hypogaea	[7]	0.56
pPGPseq2F10	Seq2F10		CC000281	(GA)6(AG)5	GTGGTGGCGGTGTAATCTTT	AAACGCAAAACTCTCCCTCA	114	[4]		Genomic	A. hypogaea	[6]
pPGPseq2G3	Seq2G3		CC000286	(TAA)8	ATTCACAAGGGGACAGTTGC	ATTCAAGCCTGGGAAACAGA	215	[4]		Genomic	A. hypogaea	[1]; [3]
pPGPseq2G4	Seq2G4		CC000287	(TAA)23	TTCTTGGTTCCTTTGGCTTC	TGCTCAAGTGTCCTTATTGGTG	289	[4]		Genomic	A. hypogaea	[1]; [2]; [3]; [5]; [6]; [7]
pPGPseq2H8	Seq2H8		CC000296	(TAA)29	AAGCTAAGTGGGGTGGGAGT	AAGCAGTTTGCGTAAGCATTT	170	[4]		Genomic	A. hypogaea	[1]; [3]
pPGPseq2H12	Seq2H12		CC000298	(TAA)37	CGGTCATGTCCATTAAGTGCT	CGAGCTTCGAAACTACCTCG	283	[4]		Genomic	A. hypogaea	[1]; [3]
pPGPseq3A1	Seq3A1		CC000299	(TAA)22	ATCATTGTGCTGAGGGAAGG	CACCATTTTTCTTTTTCACCG	238	[4]		Genomic	A. hypogaea	[6]	0.43
pPGPSeq3A5	Seq3A5		CC000303	(TC)11 + (CA)7	CATTCTCATTCTCTCATTCATTCA	CGAACCCTCTGATTTGTGAT	213	[4]		Genomic	A. hypogaea
pPGPseq3A6	Seq3A6		CC000304	(GA)35	TGCATCAGCAAGCTACATACG	GCGATTCACCATCAATCTCA	227	[4]		Genomic	A. hypogaea	[5]
pPGPseq3A8	Seq3A8		CC000305	(TAA)20	ATACGTGACTTGGGCCAGAC	AGTGAAAAATACACCCAACGAA	152	[4]		Genomic	A. hypogaea	[1]; [3]; [6]	0.61
pPGPseq3B5	Seq3B5		CC000312	(GA)42	CCTCCCTGCTTGATCCAATA	AACTGTAGCGAATGTGTTACATGG	299	[4]		Genomic	A. hypogaea	[1]; [3]; [6]
pPGPseq3B6	Seq3B6		CC000313	(GA)17	TGCAGCCGTTTTTATGAATG	AGCAGTTTGCAAAGGAGCAT	244	[4]		Genomic	A. hypogaea
pPGPseq3B8	Seq3B8		CC000315	(ATT)21	GGAGAAAGATCAAACGAGAACA	TTCGAATATCTGACATTTGCTTTT	266	[4]		Genomic	A. hypogaea	[2]; [5]; [6]
pPGPseq3B10	Seq3B10		CC000317	(TC)16(TC)7	GGTGATGCTCCCCTCTACAA	CCTGCGAAACACAACAGAAA	265	[4]		Genomic	A. hypogaea
pPGPseq3C2	Seq3C2		CC000321	(TC)9	TCATCGCCGAGATTCTTTTC	CAAGGGAAATTGGTCAAGGA	281	[4]		Genomic	A. hypogaea
pPGPseq3D9	Seq3D9		CC000331	(CT)19(CA)9	TTCACCCGTACAAACCAGTG	CCTCGGCAGATCTGGAGTAA	292	[4]		Genomic	A. hypogaea		0.56
pPGPseq3E10	Seq3E10		CC000339	(TAA)14	TCCCAAAAATAACAAACATGGA	ACGCTTTGAGACTCGTCGTT	276	[4]		Genomic	A. hypogaea	[1]; [2]; [3]; [5]; [6]
pPGPseq3F1	Seq3F1		CC000342	(AG)5(CTCA)6	AGCGATCAATCGGTTTCAAG	GAAACGAAACGAAGACCGAA	290	[4]		Genomic	A. hypogaea
pPGPseq3F5	Seq3F5		CC000345	(GA)21	TTCAGTTGTGATTCCACCCC	TTACATGGCCACTGACTAGAAGTT	224	[4]		Genomic	A. hypogaea	[1]; [3]
pPGPseq4A6	Seq4A6		CC000369	(CA)6(TA)19	CGCTTGCCCCACTACACTAT	AGCAGTGCTTTGCATGTACG	126	[4]		Genomic	A. hypogaea
pPGPseq4A11	Seq4A11		CC000373	(AC)10	ATTGAAGGCTACACTTGCGG	GAATCACGGGAGGGAAAGAT	225	[4]		Genomic	A. hypogaea
pPGPseq4B11	Seq4B11		CC000381	(CA)7	CATGCCGAAATGGAATGAA	AAGTGGGCGAGTGAGAACAG	216	[4]		Genomic	A. hypogaea	[6]
pPGPseq4D4	Seq4D4		CC000393	(CT)13	CGGCTGTTAGGTAATCAGTTCA	TCAACAGGAATAGCTGCACG	187	[4]		Genomic	A. hypogaea
pPGPseq4E 8	Seq4E8		CC000400	(TC)6(TC)16(TA)15	ACCATTGCACTTTGAAGCTCT	GCTTGGTTTGGGTTAGTTTGA	274	[4]		Genomic	A. hypogaea	[1]; [3]; [6]
pPGPseq4E12	Seq4E12		CC000402	(GA)20+(GT)14	TTTTCTTAACACCCTACCCCC	CCAGCTCATGCAAACAAACA	200	[4]		Genomic	A. hypogaea	[1]; [3]
pPGPseq4F1	Seq4F1		CC000403	(TC)21	CAGAAACACGCGTAGTGGAA	AGCCAGGTACCAACAAAACG	128	[4]		Genomic	A. hypogaea	[1]; [3]
pPGPseq4F7	Seq4F7		CC000406	(TC)18	ATGCCACTTCCGTTTGCTAC	TTGCTTTGGCCACTGAAAAT	299	[4]		Genomic	A. hypogaea	[6]
pPGPseq4F10	Seq4F10		CC000409	(TG)7 + (GA)8	TGCGAAACCCCTAACTGACT	TCTATGTTGCTGCCGTTGAC	161	[4]		Genomic	A. hypogaea
pPGPseq4G2	Seq4G2		CC000411	(AG)9	TCAACTTTGGCTGCTTCCTT	TCAACCGTTTTTCACTTCCA	285	[4]		Genomic	A. hypogaea		0.4
pPGPseq4H11	Seq4H11		CC000423	(GA)26	ATCACCATCAGAACGATCCC	TTTGTAGCCTTCTGGCGAGT	269	[4]		Genomic	A. hypogaea	[1]; [3]; [6]	0.29
pPGPseq5D1	Seq5D1		CC000431	(AT)10+(GA)12(ATAT)5	TGGCCAAAACAACTGATTGA	TCCCAACTTTTCCGTTCTTG	264	[4]		Genomic	A. hypogaea	[1]; [3]
pPGPseq5D5	Seq5D5		CC000433	(GA)32	AAAAGAAAGACCTTCCCCGA	GCAGGTAATCTGCCGTGATT	274	[4]		Genomic	A. hypogaea	[1]; [2]; [3]; [5]; [6]; [7]
pPGPseq6B8	Seq6B8		CC000454	(CGG)6	ATCATCGTCATTGGCTCCAT	GAATCACAAGCAGCAACAGC	288	[4]		Genomic	A. hypogaea
pPGPseq7B3	Seq7B3		CC000471	(CTT)9	TCTGTTTTCTCGTTCGAGCTG	ACCCACCTAGCATCATTTGC	276	[4]		Genomic	A. hypogaea	[1]; [3]
pPGPseq7B9	Seq7B9		CC000476	(GAA)6	TGCAGTTTACGATGAGGGTAGT	CAGCTTCTTGGTGTCCTTGA	250	[4]		Genomic	A. hypogaea
pPGPseq7G2	Seq7G2		CC000508	(TATC)12	ACTCCCGATGCACTTGAAAT	AACCTCTGTGCACTGTCCCT	225	[4]		Genomic	A. hypogaea	[1]; [2]; [3]; [4]; [5]; [6]	0.53
pPGPseq7H6	Seq7H6		CC000519	(CTT)12	CATCCTCACGGGAGTCAGAT	ATACCTACGCGTTGTGGAGC	300	[4]		Genomic	A. hypogaea	[3]
pPGPseq7H9	Seq7H9		CC000521	(CTT)7	CACCTCAAATTCAACATTGGC	ATCCATGTTGCCTGGAGAAA	228	[4]		Genomic	A. hypogaea
pPGPseq8B9	Seq8B9		CC000533	(CTT)6	TGCCAATTGCACTCTTCATC	TGAGGTGCTCTGCATGAAAC	119	[4]		Genomic	A. hypogaea	[1]; [3]
pPGPseq8C10	Seq8C10		CC000538	(CTG)7	ACGCCAACGACGTTAATACC	GTGCAATGGATGAGCTGAAA	165	[4]		Genomic	A. hypogaea
pPGPseq8D9	Seq8D9		CC000546	(CTT)13	TGAGTTTCCCCAAAAGGAGA	CAACAACAATACGGCCAACA	132	[4]		Genomic	A. hypogaea		0.48
pPGPseq8E12	Seq8E12		CC000555	(TTG)15+(TAA)6	TCTGTTGAGAACCACCAGCA	GTGCTAGTTGCTTGACGCAC	198	[4]		Genomic	A. hypogaea	[1]; [3]; [6]	0.29
pPGPseq8H1	Seq8H1		CC000569	(CAT)6	TTGTGACAACCTTCCCCTTC	CATCCGCTTTCTCTCACCAT	280	[4]		Genomic	A. hypogaea	[2]; [5]
pPGPseq9A7	Seq9A7		CC000146	(TTA)24	TCAGCCATTCTGATTATGTAAGTTTT	TCTCAGTTTCCACGTTGAGC	280	[4]		Genomic	A. hypogaea	[1]; [3]
pPGSseq9B4	Seq9B4		CC000152	(TAT)7/(TTG)16	CATTGTTAATGCACCTTTGGAA	GGCAGATTTGGTTATTGCCT	254	[4]		Genomic	A. hypogaea
pPGSseq9E8	Seq9E8		CC000184	(TAA)19	TAATAAAGGTGACGTGGCGA	TTATCATGATTACCACGACCG	296	[4]		Genomic	A. hypogaea
pPGSseq9E11	Seq9E11		CC000187	(CA)24	AAATTAAAAGCGCAACGCTC	CCAGCCTTAGCTTCACAGGT	184	[4]		Genomic	A. hypogaea
pPGSseq9F01	Seq9F1		CC000189	(TA)34	GCCTAGTGTGCAAAGGTGCT	CACCTGATGTGTAGTGAGGCA	296	[4]		Genomic	A. hypogaea
pPGSseq9G5	Seq9G5		CC000201	(AC)13(CT)22	CAAATTGTGCAGCCAAGAGA	CATATGCCCAGGAAGAGGAA	273	[4]		Genomic	A. hypogaea	[2]; [5]
pPGSseq9G12B	Seq9G12B		CC000207	(CT)9(TG)10	CTGCCTCTGCTTCCTCTGTT	TTGGAAAACACACATGCACC	126	[4]		Genomic	A. hypogaea
pPGsseq9H8	Seq9H8		CC000212	(TAA)20	CTGGATACATCGACGCTGAG	GCGGTCCAATACTAACAAAATC	268	[4]		Genomic	A. hypogaea	[2]; [5]
pPGSseq10C12	Seq10C12		BZ999380	(GA)13(AG)7	CAAACTTGGGCCAACAGACT	TTCACTTCTAACCGAGCTCTCTC	167	[4]		Genomic	A. hypogaea
pPGSseq10D4	Seq10D4		BZ999382	(GA)24	ATCCCTGATTAGTGCAACGC	CGTAGGTGGTTTTAGGAGGG	203	[4]		Genomic	A. hypogaea	[1]; [2]; [3]; [5]; [6]; [7]
pPGSseq10H1A	Seq10H1A		BZ999415	(AGA)7	TGACAATGGGGTGTTCTTCA	GTAAACAGACGCCGTTCCAT	156	[4]		Genomic	A. hypogaea	[1]; [3]
pPGSseq11C8	Seq11C8		BZ999449	(TTA)17	GTGATTGGTTAGCCTGATTAAAA	TGTTTGGAAAGGAAAATGGA	382	[4]		Genomic	A. hypogaea	[4]
pPGSseq11D4	Seq11D4		BZ999456	(AT)27	CCCTTTTTCAAACAACCCAA	GGATTTTGCATTTGTAGTTGATAGC	191	[4]		Genomic	A. hypogaea	[1]; [3]; [6]	0.56
pPGSseq11E11	Seq11E11		BZ999474	(GA)12	CTGCTATATTCTGGGCGGAG	CGAGAAAACAGTTTGGGAGG	186	[4]		Genomic	A. hypogaea	[1]; [3]
pPGSseq11F12	Seq11F12		BZ999484	(AT)21	CACAGCCTTTGTGTTGCTGT	AACACACACAACACTCCACCA	178	[4]		Genomic	A. hypogaea	[3]
pPGSseq11G3	Seq11G3		BZ999487	(TCT)5(CTT)28	CCGCGTTGTTAAACCAGAAC	ATGGAGGATGTGAGTGGGAA	224	[4]		Genomic	A. hypogaea	[1]; [2]; [3]; [5]
pPGSseq11G7	Seq11G7		BZ999490	(TCA)17	CATGTCTCCATGAGCATTTCA	TGGATGTGGACAGCATATCG	295	[4]		Genomic	A. hypogaea	[1]; [3]; [6]
pPGSseq11H1	Seq11H1		BZ999496	(GA)14	TTTGTGTTTAAGAAGGGGTGC	GCGGTCCAACATCCTTTTT	162	[4]		Genomic	A. hypogaea	[1]; [3]
pPGSseq11H11	Seq11H11		BZ999505	(CT)8	GCTATAAGCGGGTACTTTCTCTTT	TTCCAGTTATTGTTTTCATCACC	237	[4]		Genomic	A. hypogaea	[1]; [3]
pPGSseq12A7	Seq12A7		BZ999512	(CT)10	CACTGCCACACCGACCAC	GGGTAGATGGGTGATGATGC	159	[4]		Genomic	A. hypogaea
pPGSseq12B6	Seq12B6		BZ999522	(CTA)6	GGCAGGCATGCTCAGATATT	AAAGAATGCTTGTGTATATCATCCC	238	[4]		Genomic	A. hypogaea
pPGSseq12D5	Seq12D5		BZ999540	(ATT)14	GTGTGGGGAAGTTGGATTTG	GCTCTTTTTCTTTTCTTTTTCTCC	227	[4]		Genomic	A. hypogaea
pPGSseq12E3	Seq12E3		BZ999549	(AT)20	GACCAAAACAAAATTTGGAACA	CTCACACCAATCAGTCGACAA	293	[4]		Genomic	A. hypogaea	[1]; [3]
pPGSseq12E10	Seq12E10		BZ999555	(TAA)14	TGCTTTTAGAGGCTTTGCCA	GAAACTGCAACAGCAACAGAA	288	[4]		Genomic	A. hypogaea	[1]; [3]
pPGSseq12F7	Seq12F7		BZ999562	(TA)5(TAA)12	TGTCGTTGTAAGACCTCGGA	TTGGTTTCCTTAAGGCTTCG	290	[4]		Genomic	A. hypogaea	[6]	0.57
pPGSseq13A7	Seq13A7		BZ999591	(TAA)10	AATCCGACGCAATGATAAAAA	TCCCCTTATTGTTCCAGCAG	265	[4]		Genomic	A. hypogaea	[1]; [2]; [3]; [5]; [7]	0.29
pPGSseq13A10	Seq13A10		BZ999594	(TAA)12	AACTCGCTTGTACCGGCTAA	AGGAATAATAACAATACCAACAGCA	264	[4]		Genomic	A. hypogaea	[2]; [5]; [6]	0.46
pPGSseq13C8	Seq13C8		BZ999616	(AT)6(AC)11	GATACAGCATTTTGGGCCTC	AAAGCTCATGAAAGCCGAGA	291	[4]		Genomic	A. hypogaea
pPGSseq13E6A	Seq13E6		BZ999634	(TTA)10	TGGCAATTTATTGATGCAGG	GTCACGTAATTGGATGCACG	252	[4]		Genomic	A. hypogaea	[4]
pPGSseq13E9	Seq13E9		BZ999636	(AAT)16	GGAGGAGGACGACGATGATA	TGTCGTCTCATCCAAAGGAA	298	[4]		Genomic	A. hypogaea	[2]; [5]
pPGSseq13E11	Seq13E11		BZ999637	(GA)9	CCGAAAAAGCTCTGATACCC	TGTTGATGACGGCTCAGAAG	287	[4]		Genomic	A. hypogaea	[3]
pPGSseq14A7	Seq14A7		BZ999670	(CTT)7+(CTG)7	GTACGCTTTTAATTTGCGGG	CTGGAAAGCCTTGAGAGCAT	172	[4]		Genomic	A. hypogaea	[1]; [3]; [6]
pPGSseq14A10	Seq14A10		BZ999673	(CT)10	TTTGTTTGGTTCTTACCTTTTTCA	CCACAGGTATAGAGGTTCCTTTG	240	[4]		Genomic	A. hypogaea
pPGSseq14C11	Seq14C11		BZ999693	(TAA)7+(TAA)20	CGTTGGGGACAAAAACGATA	TTTTCTTGAAACTCGTTGATATGG	143	[4]		Genomic	A. hypogaea	[3]
pPGSseq14D1	Seq14D1		BZ999694	(TTA)12	TCGATTGGTTACGGCTAAAAA	GCTAAATACTCAAATGAAATTCAAAA	272	[4]		Genomic	A. hypogaea
pPGSseq14D11	Seq14D11		BZ999700	(TAA)27	ACGCTAGTCCCTTTGCTTTG	AAACAATCCTTTCTTTGGATGG	291	[4]		Genomic	A. hypogaea	[1]; [3]; [6]
pPGSseq14E10	Seq14E10		BZ999709	(TTG)7	ACCTAGTGGGACAAGGCTTTA	TTGACAAAATAACCTCACTTCGAT	151	[4]		Genomic	A. hypogaea
pPGSseq14F4	Seq14F4		BZ999715	(TAA)7	ACGTTTAGTTGCTTGCGTGA	TGAATTCAAAGGAAAATGAAAAA	163	[4]		Genomic	A. hypogaea	[1]; [3]
pPGSseq14F5	Seq14F5		BZ999716	(AAT)9	TGAACCACTTTTTCGAAATTTTTAT	GGGTCCTCTTGTCTTGTCCA	237	[4]		Genomic	A. hypogaea
pPGSseq14G3	Seq14G03		BZ999725	(TC)36	CAATTTTATTTGCCACATGCT	TCGCAGTTCTCAAAGTTATCG	292	[4]	PM170	Genomic	A. hypogaea
pPGSseq14H6	Seq14H6		BZ999738	(GT)31	GCAACTAGGGTGTATGCCGT	CAACCCTATACACCGAGGGA	285	[4]	Ah283	Genomic	A. hypogaea	[1]; [2]; [3]; [5]	0.54
pPGSseq15B1	Seq15B1		BZ999755	(ATT)9	TTTTAAAAGTGACAAACAACTCATGT	GTCGCAGGTTTGAGTTTCCT	116	[4]		Genomic	A. hypogaea
pPGSseq15B4	Seq15B4		BZ999758	(AC)8(AT)24	AAGCTCTAGACTCGGCCTGC	AACCAGGATTTTTGGTGTGC	161	[4]		Genomic	A. hypogaea	[3]
pPGSseq15C10	Seq15C10		BZ999774	(TAA)16	ATTCCCATGTCGTCAAGACC	GCGACGGTATTGGCTTTTAG	203	[4]		Genomic	A. hypogaea	[2]; [5]; [6]; [7]	0.56
pPGSseq15C12	Seq15C12		BZ999776	(TAA)28	ACAATGCAATGACCGTTGTT	TTGTTGCATGAGAACGTGAA	274	[4]		Genomic	A. hypogaea	[1]; [3]; [6]
pPGSseq15D2	Seq15D2		BZ999778	(GA)10	TATATTGTCCTGCAAGCCCG	TTTTGGCTACCTTTGCTGCT	119	[4]		Genomic	A. hypogaea
pPGSseq15D3	Seq15D3		BZ999779	(GA)18	CATGCCATCATCACAACACA	GGAGGAAGCAATGGTTTCAG	289	[4]		Genomic	A. hypogaea	[3]; [6]
pPGSseq15D6	Seq15D6		BZ999782	(CTT)5 + (CT)8	CAACGCCGAGACTAGAGACC	GGTTCCCTGCTCCTTCTTCT	277	[4]		Genomic	A. hypogaea	[3]
pPGSseq15E8	Seq15E8		BZ999793	(AAT)5	CTTTCGCGCTTGTTTGAAAT	AAGCTGCGTGTAAAAGGGTC	298	[4]		Genomic	A. hypogaea		0.44
pPGSseq15E11	Seq15E11		BZ999796	(TTG)7	ACATGACAGAGCACAATGGC	TTGCTCAAAGAGAACACCAA	344	[4]		Genomic	A. hypogaea
pPGSseq15E12	Seq15E12		BZ999797	(AT)11	GCAGAACTAAGGTCGGCAAG	TCCGCCCTTTATTTTTGTGT	135	[4]		Genomic	A. hypogaea	[1]; [3]
pPGSseq15F12	Seq15F12		BZ999807	(TC)21	AAAGTCAACCGCTCACACTG	AGGGTTAGGATTTTGGGTGG	281	[4]		Genomic	A. hypogaea	[5]
pPGSseq15G2	Seq15G2		BZ999809	(TAC)8	CCCGAAGGCTCATTTAGTACA	TCTTCAGCTCCCAAGGATTG	258	[4]		Genomic	A. hypogaea
pPGSseq16C7	Seq16C07		BZ999848	(CT)5 + (TC)18	TTGCTACTAAGCCGAAAATGAA	CTTGAAATTAACACATATGCACACA	230	[4]	pPGSseq16C6	Genomic	A. hypogaea	[2]; [5]
pPGSseq16F1	Seq16F1		BZ999873	(ATT)25	TGCTTCCATCAGCTTTTCCT	AAATGAGGGCCTCCAAAGTT	271	[4]		Genomic	A. hypogaea	[6]
pPGSseq16F10	Seq16F10		BZ999879	(GA)28	TGGAGGGAAAAACATTTTGG	CCTGGAGGGGTGAGAGGT	298	[4]		Genomic	A. hypogaea	[1]; [3]
pPGSseq16G4	Seq16G4		BZ999884	(CT)6(TC)12	CAAAAAGCTACGTGCCAAAAC	CAAACGGAAACCTCCCTTAT	276	[4]		Genomic	A. hypogaea
pPGSseq16G8	Seq16G8		BZ999888	(TAA)19	CTCAAAAAGCGCTTAGCCAC	CTGCCTACTGCCTACTGCCT	194	[4]		Genomic	A. hypogaea	[1]; [2]; [3]; [5]; [6]
pPGSseq16H8	Seq16H8		BZ999899	(TAT)20	CCGTACCGGTGCCATTAT	CGCCAAAATGAATGCACTA	300	[4]		Genomic	A. hypogaea
pPGSseq17C7	Seq17C7		BZ999928	(GA)11	CAACACACACTTGCTGCCTT	TGTCAGGCAGAAAAACAGGA	147	[4]		Genomic	A. hypogaea
pPGSseq17E1	Seq17E1		BZ999945	(TAT)31	TTCGTTGACGTGAGCGTTAC	TTAGGATTGTTCCAAGGCCA	293	[4]		Genomic	A. hypogaea	[2]; [5]
pPGSseq17E3	Seq17E3		BZ999947	(CTT)15	TTTCCTTTCAACCCTTCGTG	AATGAGACCAGCCAAAATGC	193	[4]		Genomic	A. hypogaea	[1]; [3]
pPGSseq17F6	Seq17F6		BZ999960	(CT)26	CGTCGGATTTATCTGCCAGT	AGTAGGGGCAAGGGTTGATG	152	[4]		Genomic	A. hypogaea	[1]; [3]; [6]	0.42
pPGSseq17G6	Seq17G6		BZ999970	(ACA)6	AACGACAACGACAACGACAA	TCCACTATACAGTTGGGGGC	294	[4]		Genomic	A. hypogaea
pPGSseq17H5	Seq17H5		BZ999981	(AAC)6	TCGTAAGTTCAACCTCGGCT	AATGGCGTCGTTTGATTCAT	142	[4]		Genomic	A. hypogaea
pPGSseq18A5	Seq18A5		BZ999989	(TA)12	TGATTCGATTTACTCATGCACA	GAGGATTCTTGAGCCTCGAC	268	[4]		Genomic	A. hypogaea	[2]; [4]; [5]; [6]
pPGSseq18A8	Seq18A8		BZ999991	(TAA)9	TCAATTTCAAAATATTTCCACTTTCTT	GGGTTAGCATATGACCCCAA	247	[4]		Genomic	A. hypogaea
pPGSseq18B8	Seq18B8		CC000002	(AAT)11	TGGGACAGCAAGGTCTATCA	CCGTGATTGATTTCAATTTTCA	254	[4]		Genomic	A. hypogaea
pPGSseq18B11	Seq18B11		CC000005	(GA)10	GAAGAGGCAGAGATGATGGG	AAAATTGTGTGACCGACACG	298	[4]		Genomic	A. hypogaea
pPGSseq18C2	Seq18C2		CC000008	(AT)19	TGAGTTCAACACTCACTTTTGTCA	GGGTACGAATTTGCCTACGA	139	[4]		Genomic	A. hypogaea	[3]
pPGSseq18C5	Seq18C5		CC000011	(AG)5(TAA)23	GGACAGCCGGATGCTATTTA	ACATGAGTCCCTTTTCCCTT	281	[4]		Genomic	A. hypogaea	[1]; [2]; [3]; [5]; [6]; [7]	0.52
pPGSseq18E7	Seq18E7		CC000034	(TAA)20	AACGTGCGTGGAAAGAGTTC	TGAGAGTGGTTTTTGTTGGTG	299	[4]		Genomic	A. hypogaea	[1]; [2]; [3]; [5]
pPGSseq18G1	Seq18G1		CC000049	(ATA)14	AATAGGTTGTGAAGCACGCA	TTCGGTGGTACTTTTAAGGCA	277	[4]		Genomic	A. hypogaea	[1]; [2]; [3]; [4]; [5]
pPGSseq18G9	Seq18G9		CC000055	(TAA)20	ATATCAGCGCCAATGACTCC	TCGCTCCTGGCACCTATATC	225	[4]		Genomic	A. hypogaea	[2]; [5]
pPGSseq18G10	Seq18G10		CC000056	(TTG)6	TCTGGTTACTTCTGCTTTTGTTTC	CCCTTCTTTTTCAAAATCCTCA	254	[4]		Genomic	A. hypogaea
pPGSseq18G12	Seq18G12		CC000057	(AT)13	CCAACTACAAGCAAGCCTCC	TTTTTCGTGCCCTTGTGAAT	266	[4]		Genomic	A. hypogaea
pPGSseq19A5	Seq19A5		CC000070	(ATT)12	ATTCGTCTCCTTCTTTTGGC	TTTTGCTTCCAAATGGCTTC	300	[4]		Genomic	A. hypogaea	[2]; [5]
pPGSseq19B1	Seq19B1		CC000077	(AG)15	TTGGTGATGGTGTTGGAGAA	TTAAACCAGGCCAAAAGTGG	198	[4]		Genomic	A. hypogaea	[5]
pPGSseq19B12	Seq19B12		CC000087	(TTA)19	CGTCCTTGTCAAGCTGTATTG	CCAATGTGCAACAAAACAAGA	191	[4]		Genomic	A. hypogaea	[2]; [5]
pPGSseq19C3	Seq19C3		CC000090	(GT)17	TCATCGCCAAACTCTTCTCC	TCGAAGAGTGCATGTTGACC	265	[4]		Genomic	A. hypogaea	[3]
pPGSseq19D6	Seq19D6		CC000101	(TAA)19	TTTGTTATGCTCACACCCCA	AAAAATGAAGCAATATTTTGTTGTTAG	232	[4]		Genomic	A. hypogaea	[2]; [3]; [4]; [5]; [7]
pPGSseq19D9	Seq19D9		CC000103	(TAT)18	TGTTGCCCACTGTTCTAATCA	TCAAATGGCATAGTCTCCCC	271	[4]		Genomic	A. hypogaea	[2]; [5]
pPGSseq19E7	Seq19E7		CC000112	(AT)16(TACA)13	TAGCCGACCTAAACTTTGCG	GGAGATTCTTATGAATTGTGCG	217	[4]		Genomic	A. hypogaea	[3]
pPGSseq19E9	Seq19E9		CC000114	(TAA)14	ACTGCTTGCTCTCTTCCTCG	TTCCACCTATAAAATCAATGGTGA	255	[4]		Genomic	A. hypogaea	[1]; [3]
pPGSseq19F4	Seq19F4		CC000120	(AG)16	CCCATGATAAATTTGTATATCAAGCA	TCAACCACAGAAGACGACGA	283	[4]		Genomic	A. hypogaea	[6]
pPGSseq19G5	Seq19G5		CC000131	(TTG)6	GGAACTTCTTGTGCCAGACC	CAAACAGAAGATGGTTCGTGA	174	[4]		Genomic	A. hypogaea
pPGSseq19G7	Seq19G7		CC000133	(GA)22	ATTCAATTCCTCTCTCCCCC	TCAATCAATCAATCGCAGGA	149	[4]		Genomic	A. hypogaea	[2]; [4]; [5]; [6]; [7]
pPGSseq19H3	Seq19H3		CC000140	(ATT)18	TGGCAGGCAGTAAACATCAG	TTGAGGACGTGATGAACTGG	295	[4]		Genomic	A. hypogaea	[2]; [5]
Ap40	Ap40		AF504067	(CT)16	CTGTTTGATCGCCGCTATG	GTCAAGTGCTTCCTCCGATG	225	[2]	AP190	Genomic	Arachis pintoi	[2]; [5]
Ap175	Ap175		AF504071	(CT)10	CCAATAGGCTAATTCAGAAGG	GCCTTATTTTGCGACTGAGG	176	[2]		Genomic	Arachis pintoi
S-01	S-01		DU132272	(CT)27	TGGACTAGACAAGGAACAACCA	GAGCCATGAGCACACAACAC	200	[11]		Genomic	A. hypogaea	[5]
S-05	S-05		DU132276	(AC)53	CCGGCTAGAGAATACACACACA	GGTGTGTGTGGATGTAAGTTCAT	150	[11]		Genomic	A. hypogaea		0.64
S-09	S-09		DU132280	(GA)4(GA)4(AG)5	CGCTGTCCTTATCGAACCAT	CTCTCACTCGCGCTTTCTCT	202	[11]		Genomic	A. hypogaea		0.65
S-11	S-11		DU132282	(CT)4TT(CT)9	ATGACGGCAGTAGCAGAAGC	TTGAGGAGAAGACGCTGTTG	155	[11]		Genomic	A. hypogaea	[5]
S-12	S-12		DU132283	(CAA)3CCA(CAA)2	TCATTGACCTAGCCGAATCC	GAGGGACCAATTGTTGGTTG	228	[11]		Genomic	A. hypogaea		0.86
S-18	S-18		DU132289	(GAA)5(GAA)5(ACC)5	GTGATATTTTGTGGTGTTGA	TACATGACAGAACACAATG	212	[11]		Genomic	A. hypogaea		0.86
S-31	S-31			(TC)3TT(TC)10TT(TC)4	GGCGGCGATGTAGAACCCTCCAGTAG	ACCGCCATCGCCATCGTTGTTGT		[11]		Genomic	A. hypogaea		0.87
S-32	S-32			(CT)2CC(CT)19	GCATTCGCGCAGCAACC	CCAGAGTAGAGCGGCAGTCC		[11]		Genomic	A. hypogaea		0.63
S-34	S-34			(TGT)4	ACCTTCTTCCGCGCTTGTTTCAG	TCCCAGCTCCGATCCTCATACTTCA		[11]		Genomic	A. hypogaea		0.67
S-36	S-36			(TCT)6	GGCAACGCGTGGTAGCAGTG	GAGTGAGTGAACCAGAAGGAAGGA		[11]		Genomic	A. hypogaea		0.8
S-38	S-38			(GA)17	GGCAGCGAAGCACCCATTGTTA	GTAGGGTTGCGTTTCGTTTTCTTATCG		[11]		Genomic	A. hypogaea		0.71
S-39	S-39			(ACA)4	TCCAAAATCAACCAGAAAGCAGAAGCAGATG	AGGAAGAGAAGCGGAGAGGGAGAGAAG		[11]		Genomic	A. hypogaea		0.66
S-40	S-40			(CA)7	ACCCAACACTAGCCGCCACTGA	GCAACGCCTCCTCCTCTTCCTCTA		[11]		Genomic	A. hypogaea		0.66
S-44	S-44			(TG)17(AG)17	GGTGTTGAGGGATGGTTGTTCTAA	CTTTCCCGCCTCTCCCTCTC		[11]	PM468	Genomic	A. hypogaea		0.82
S-47	S-47			(GTT)5	ATTCTGAGGCTGCTTCCCAAACT	CTGCCATGTAAGCCGTGAATAAG		[11]		Genomic	A. hypogaea		0.67
S-48	S-48			(GTT)5	ATTCTGAGGCTGCTTCCCAAACT	CTGCCATGTAAGCCGTGAATAAG		[11]	Ah-521	Genomic	A. hypogaea		0.66
S-49	S-49			(GT)11(GA)7GGAGGAA(GA)6	GGCAGCGAAGCACCCATTGT	CGTTTCGTTTTCTTATCGCACTTC		[11]		Genomic	A. hypogaea		0.61
S-51	S-51			(TC)7	CCCAATTCGCATAAAAACAGAGAC	CGAGCCGCAATCCAACACT		[11]		Genomic	A. hypogaea		0.5
S-54	S-54			(CA)5(GA)35	GTGTGCCATGTAGGTGTGACTG	GTTTGCCCTCTTGTTTTCTCC		[11]		Genomic	A. hypogaea		0.48
S-58	S-58			(TC)5	GAGCGAAAGAGAACGAGACAACAA	TCGGGGAGGATCAACCAAATAG		[11]		Genomic	A. hypogaea		0.24
S-59	S-59			(GTT)4	TTGGTGGAAGCCCTAGAGTGAGTGAA	ATGGAAATGAAGCCGATAAGAGA		[11]		Genomic	A. hypogaea		0.5
S-61	S-61			(AAC)4	GAGGAGGCAGAGATAATCAGG	GAGAGGTCTGCTGTTGGGTAT		[11]		Genomic	A. hypogaea		0.8
S-65	S-65			(CTT)9	CGATACCACCGTCGAGC	CAAGAACCCAGAATCAGGAAG		[11]		Genomic	A. hypogaea		0.81
S-66	S-66			(TG)15	ACCCCCATTGAGCGATTTG	AGTCCCATTGCCTTTCTTCTGTAT		[11]		Genomic	A. hypogaea		0.5
S-71	S-71			(TCT)7	ACCTCTTTCCCTCTCCTCCATA	TTCCTTGCCTCTGTTGTTTGAT		[11]		Genomic	A. hypogaea		0.75
S-72	S-72			(AG)6	TACAGCCCAAATGGAATGAGAA	GAGTTGGGAAGAAAGGATGAAGAT		[11]		Genomic	A. hypogaea		0.67
S-75	S-75			(TTC)4	ACACCCTCCTCAACATCAAAT	ATACCCAAGCGAAACAAGAATC		[11]		Genomic	A. hypogaea		0.5
S-76	S-76			(GA)18	ATACTGATAGATAGGGTCGAAGGAGAG	CAACGAAAGAAAAATAAGGACATAGTG		[11]		Genomic	A. hypogaea		0.81
S-78	S-78			(CAA)6TAA(CAA)4	TCCAATTCAATCTCACTAAAAACT	CAAAGGGGAGCACGAACATAAG		[11]		Genomic	A. hypogaea		0.63
S-84	S-84			(GA)9	CAGCCAATATGTCACAACCCTAAT	CTCCCACTACAAATCTCCAATCAAT		[11]		Genomic	A. hypogaea		0.67
S-85	S-85			(CT)12CC(CT)14	AAACTATCACCGACAAAAA	AGAGACATAAGCCGAGAGG		[11]		Genomic	A. hypogaea		0.5
S-89	S-89			(CT)19	ATCTATGGCCGGGTTGGTT	AGGTGGTGGGTAGTGCTTCTG		[11]		Genomic	A. hypogaea		0.81
S-90	S-90			(TTC)11	GAGAGCGAAAGAGAACGAGAC	GAATTGGAATCCATAGCCAT		[11]		Genomic	A. hypogaea		0.89
S-91	S-91			(TTC)8(TCC)2(TTC)4	TGAGGGCAGGGGAAGAT	CGTCGGTGGTTGAAGCAGAG		[11]		Genomic	A. hypogaea		0.54
S-92	S-92			(TGT)4	ATTGGCAGATGAAGAAGGA	GGGAAATCAGAGGTGGAATAA		[11]		Genomic	A. hypogaea		0.65
S-95	S-95			(CA)5	AACCCCAACCATCAAACAAACA	ATGGTATCACTGGGAAATG		[11]		Genomic	A. hypogaea		0.67
S-96	S-96			(TCT)4	ATACACATTCCTCTCCATCTCCT	TTTTTCTTCCCTTTCTTCTTTCTA		[11]		Genomic	A. hypogaea		0.75
S-98	S-98			(AC)7	TTAATGAACCCAAATACACA	AGCCAAAACCCTAAAAACTA		[11]		Genomic	A. hypogaea		0.69
S-101	S-101			(TCA)4	AGTGCGTTTGGCTCATCA	ATTTCGTTCATTTAGTCCATAGA		[11]		Genomic	A. hypogaea		0.75
S-108	S-108			(TC)14(AC)15	GCTTACATTACACGTCADCTC	CCGAACTTACAGTTAGGAG		[11]	PM526	Genomic	A. hypogaea	[5]
S-109	S-109			(GA)21	AAGGGAGCACAATCATA	GAGCACGAGTTCATACAC		[11]		Genomic	A. hypogaea	[5]
S-111	S-111			(GT)20	TGAAAATTAAAACTACCAACTACA	TGCCCCAAGATAACACAAT		[11]		Genomic	A. hypogaea		0.82
S-112	S-112			(ATG)4	ACTGCTAGCGTTGTTTTCTTCC	CATTACACCTTCACCAACACCA		[11]		Genomic	A. hypogaea		0.83
S-119	S-119			(TTC)4	CTTCTTCGTTCTTCTTCC	ACGCGTTAGTCTCACAGTCA		[11]		Genomic	A. hypogaea		0.7
S-123	S-123			(CT)11	GTATGGTGACTGTAGTTCTC	AGTGACCAAAATAGAAGC		[11]		Genomic	A. hypogaea		0.82
EM-18	EM-18		ES719305	(AAG)8	GAGGAGGAATCTTGCTTCGA	ACAATGGTGCTGTTCGTCTT	289	[13]		EST	A. hypogaea
EM-29	EM-29		ES719697	(GAT)7	TCCTCAACCTCCTCCCCTTT	TCCACATCGGATTTCGCTTC	257	[13]		EST	A. hypogaea
EM-30	EM-30		ES719743	(CT)7	ATGAACCAGGACGAAAAGAG	GGGGGGAGATTAGAGAAGAG	200	[13]		EST	A. hypogaea	[1]; [3]
EM-31	EM-31		ES719796	(CT)13,(CTT)10(TC)4	AAAGTCCCATGAATGCTCTC	AGTAGAAAACACGGTAGCCA	123	[13]		EST	A. hypogaea	[3]
EM-34	EM-34		ES719952	(CGAAGA)5	CTTTCCTTTCCAAACGCCTCA	ATGCGGTGGCAGAGGGTTT	282	[13]		EST	A. hypogaea
EM-35	EM-35		ES720126	(CT)6,(CT)6	TAGTGTTGCCGGTGAGTTTG	AGGAAGTTGGAGGAGTGTCG	423	[13]		EST	A. hypogaea
EM-37	EM-37		ES720226	(AC)10	GGGCTAAGGAATAAGGAGTGGA	TGAAAGTCTGCAAAGAAGTGCC	115	[13]		EST	A. hypogaea
EM-42	EM-42		ES721119	(AG)6,(AG)6	TTGCCTTGTTGACTGATGGG	CTCCCTCTGCTACTCACCAAAA	340	[13]		EST	A. hypogaea	[1]; [3]
EM-59	EM-59		ES722008	(CT)23	ACCATCACTACAGCCATCTC	ATCTTTGACATCACCGTTTC	174	[13]		EST	A. hypogaea
EM-78	EM-78		ES724045	(TAA)4(AAT)20	CAATCAACATGATGGGAAGG	CCCGCATTTATTTGTTTACG	362	[13]		EST	A. hypogaea
EM-87	EM-87		ES723996	(ATA)13	CATGCTCCTCCAATTTATTACG	CGAGACTTGAGTGCCTTGTTG	221	[13]		EST	A. hypogaea	[1]; [3]
EM-88	EM-88		CD038348	(AAT)6(AGC)3	AGAGCAGCAGCACAACAGAG	ACCCAAGCCAAAGTTCAAGG	350	[13]		EST	A. hypogaea	[1]; [3]
EM-90	EM-90		GO343037	(TGC)7	CACCAAATCTCCCACTTCCC	CGGCTATCAAATGGTGCTTC	298	[13]		EST	A. hypogaea	[1]; [3]
EM-91	EM-91		JK185645	(GA)7	GCACAGCTTCAACCCAACG	CACCCTTCTTCTTCATACCTACA	180	[13]		EST	A. hypogaea
EM-106	EM-106		ES711607	(CA)8,(TC)20	TTCGTCGTCTCCGTACTACAC	TCATTACTGCTCCTGGCTTT	340	[13]		EST	A. hypogaea
EM-116	EM-116		GO339241	(AAAT)5	TTGATGCTGCTGCCTGAGAT	CAGGGATACTCAAACAAACCATAA	165	[13]		EST	A. hypogaea
EM-122	EM-122		GW948669	(ATG)8	CACAGCCCAATTTGACCATA	GTTATTGTTACTGGGATTGTGA	160	[13]		EST	A. hypogaea
EM-142	EM-142		CD038660	(CAG)6	GAACCTTCCAGGACAAACTCG	CGTCTTCCTGCTCGTAATCG	240	[13]		EST	A. hypogaea	[7]
EM-150	EM-150		CD038348	(AAT)6	CTGAGAACGATGCCTGTAAGT	TAGATACACCCAAGCCAAAGT	300	[13]		EST	A. hypogaea
EM-152	EM-152		CD038250	(AGC)6	GGCGACAAAGACAAGAAGGAA	GCCACCACCATAGCCATACC	160	[13]		EST	A. hypogaea	[3]
EM-155	EM-155		CD038113	(TTACTA)8	GCAGATGGATTGAGGCATTG	CACGCGGACAGATTTAGCAG	340	[13]		EST	A. hypogaea
EE-16	EE-16		ES718980	(TGC)5	ATGGGACCACGAACATTTGA	GAGCACGTTCAAGCACTCATT	450	[13]		EST	A. hypogaea	[3]
EE-22	EE-22		ES719823	(AG)7	AAGGTAAAGAAGAAGCGGAAAG	TTTCCCACTCCAGAATCACC	100	[13]		EST	A. hypogaea
EE-33	EE-33		ES721095	(AGA)5	GCCTCATATTGGGCTTGTTT	CAAGGTCCCATTAACTTTGC	100	[13]		EST	A. hypogaea
EE-61	EE-61		ES724020	(TC)7	ATCTTCCTTCCGCTCGTTC	GAGGACCAGAATGCTGAGAAG	160	[13]		EST	A. hypogaea
EE-73	EE-73		ES752436	(TG)8	GTTGGAGCAGGGCATCAGTT	AATCCAGCCACAAACATCAA	200	[13]		EST	A. hypogaea
EE-95	EE-95		JK205682	(CAC)5	CCTCCATGTCAACAACAATCT	TAAGGCACGTAGGTGTAAGGA	305	[13]		EST	A. hypogaea
EE-123	EE-123		GO268973	(ATC)5	AGGCTGCTGTAACTGGGAAAG	CTCCAATTCTCACTCACCGTTT	230	[13]		EST	A. hypogaea
EE-125	EE-125		CD037832	(ACC)5	AAAGTGATGTCCTCGACGATT	ACCAAAGCCACAAGTGTTCTC	230	[13]		EST	A. hypogaea
IPAHM 23	IPAHM 23	XIP23	ER974415	(CA)17(TA)3	GTGTCTTTTCGTTCGCGATT	CGACTCTTAGGGTGGATTATAGTAAGA	130	[12]		Genomic	A. hypogaea	[6]; [7]	0.4
IPAHM 73b	IPAHM 73b	XIP73	ER974423	(AG)5(AG)13	ACAGCGTAGCCGTCGTCA	ACCCCTCTCAGTGTTTTCCA	153	[12]		Genomic	A. hypogaea	[6]; [7]	0.62
IPAHM 75	IPAHM 75	XIP75	ER974424	(TC)18	ATATGGCATGGGTGTTCATC	CCTAAAGCAGCATATTGCATAC	200	[12]		Genomic	A. hypogaea	[6]
IPAHM 82	IPAHM 82	XIP82	ER974426	(GA)15	CCATATCATAGCCGCCAAGT	TACATCCACGATGCAGAAGG	273	[12]		Genomic	A. hypogaea		0.34
IPAHM 92	IPAHM 92	XIP92	ER974430	(GT)10	CTTCATGTCTGATTATCAG	ACGTAGAATTTGTTGTCGA	193	[12]		Genomic	A. hypogaea		0.12
IPAHM 93	IPAHM 93	XIP93	ER974431	(CT)15	TCCATCGTTAGTGGCACTGT	GTCGACTCCTGCCCAATCTA	173	[12]		Genomic	A. hypogaea		0.6
IPAHM 103	IPAHM 103	XIP103	ER974437	(AG)17(ATG)5	GCATTCACCACCATAGTCCA	TCCTCTGACTTTCCTCCATCA	160	[12]		Genomic	A. hypogaea	[4]; [6]	0.73
IPAHM 105	IPAHM 105	XIP105	ER974438	(CT)18	CAGAGTTTGGGAATTGATGCT	GCCAGATCTGAGCAAGAACC	268	[12]	HQ637177.1	Genomic	A. hypogaea	[2]; [5]; [6]; [7]	0.62
IPAHM 108	IPAHM 108	XIP108	ER974439	(TC)18	CTTGTCAAACTCTGTGACTTAGCA	CATGAACAATTACACCCAGTCA	212	[12]		Genomic	A. hypogaea	[2]; [5]; [6]; [7]	0.62
IPAHM121	IPAHM121	XIP121	ER974444	(CT)20(CA)15	GCTATATCCAGACAGCCATCG	GAGAAGGGTGGATTGAAGAAGA	155	[12]		Genomic	A. hypogaea	[4]
IPAHM 123	IPAHM 123	XIP123	ER974446	(GA)18	CGGAGACAGAACACAAACCA	TACCCTGAGCCTCTCTCTCG	130	[12]		Genomic	A. hypogaea	[2]; [5]; [6]; [7]	0.75
IPAHM 136	IPAHM 136	XIP136	ER974452	(CT)8	CCCCTTTCTCCACTACTACCA	TTCTCCTAGGGACTCCGATG	300	[12]		Genomic	A. hypogaea	[2]; [5]	0.49
IPAHM 147	IPAHM 147	XIP147	ER974457	(TC)14(GA)13(GA)10	CCATTGTCTTCCTCCTCTATCTC	TGTTGATGCAGCAATTAGGC	120	[12]		Genomic	A. hypogaea		0.27
IPAHM 165	IPAHM 165	XIP165	ER974462	(GA)13	CAACACGTTCGCTTCCAGAT	TCACTCTCATTTCCGCCATT	220	[12]		Genomic	A. hypogaea	[2]; [5]	0.51
IPAHM 166	IPAHM 166	XIP166	ER974463	(CAA)9	GGACAATTATGCCCCTCAGC	TCCTTCCTCTGAGCTTTTCG	170	[12]		Genomic	A. hypogaea		0.48
IPAHM 167	IPAHM 167	XIP167	ER974464	(GA)18	CACTCCCCATCAAAACTAACAG	TTCCTCCTTCCCCAAGAGAT	123	[12]		Genomic	A. hypogaea	[6]
IPAHM 171a	IPAHM 171a	XIP171a	ER974466	(TC)7TGTT(TC)9	TTGGTTGTTCGTAGCTCTGC	AGCACGGCAAACACTAACACT	190	[12]		Genomic	A. hypogaea	[2]; [5]; [6]	0.55
IPAHM 171c	IPAHM 171c	XIP171c	ER974468	(GA)16	CAACACAAGCCCACAACAAA	TCCATCATCACCCTCATCAA	140	[12]		Genomic	A. hypogaea		0.17
IPAHM 176	IPAHM 176	XIP176	ER974469	(GA)18	TTCAGCAAAAACATGCAAGG	TGCAATGAGTTATATTCACCTCTCC	173	[12]		Genomic	A. hypogaea		0.49
IPAHM 177	IPAHM 177	XIP177	ER974470	(CA)11	TCAGCGGAGAAGAAAACTAAGG	GAGGTGTTTGGAGAACTAGGATTT	135	[12]		Genomic	A. hypogaea	[2]; [5]; [7]	0.31
IPAHM 219	IPAHM 219	XIP219	ER974474	(TG)15	TCTCTTTTGTGTATTTTGGGCTA	AGCCTGCGAAACTAAGGTTG	114	[12]		Genomic	A. hypogaea	[2]; [5]; [6]	0.36
IPAHM 229	IPAHM 229	XIP229	ER974475	(CA)14	TCAGCCTGCGAAACTAAGGT	TGGAGAACTAGGATCTCTTTTGTG	126	[12]		Genomic	A. hypogaea	[5]; [6]	0.46
IPAHM 245	IPAHM 245	XIP245	ER974476	(GT)13	CCCAAGGACCTAGTGACCAA	GGACCCTTAGCACATTCCAA	252	[12]		Genomic	A. hypogaea	[2]; [5]
IPAHM272	IPAHM272	XIP272	ER974485	(TA)7(GT)13(TG)7	TCCACTTTGGAGAAACAGGTG	CAAACCCCTGACTCGACCT	300	[12]		Genomic	A. hypogaea	[4]
IPAHM 282	IPAHM 282	XIP282	ER974488	(CA)14(TA)6	AAGCCTTTGCGAATATAACCA	TGCAGGACTTGTATTTTGAGGA	180	[12]		Genomic	A. hypogaea	[6]	0.43
IPAHM 283	IPAHM 283	XIP283	ER974489	(TA)5(TG)26	GAAGACAAACCCCTCTGCTG	TCGGATAGCATGGATGTGAA	120	[12]		Genomic	A. hypogaea		0.49
IPAHM 287	IPAHM 287	XIP287	ER974492	(TG)16(AG)23	TCTAACCCTTCGGTTCATGG	TCACTATCCCATCCCTGCTC	223	[12]	PM468	Genomic	A. hypogaea	[2]; [5]; [6]	0.63
IPAHM 288	IPAHM 288	XIP288	ER974493	(GA)8(GT)10	AAGTGAATTTGGGGATGCTG	CTCCACCACTGCCACTATCA	190	[12]		Genomic	A. hypogaea	[5]	0.43
IPAHM 290	IPAHM 290	XIP290	ER974494	(CA)5(TA)8	CCACCGCTGATGTGTAATTGTA	GACGTGTAGTTGAAAACAACAGTATCA	273	[12]		Genomic	A. hypogaea		0.26
IPAHM297	IPAHM297	XIP297	ER974497	(TC)18	AATGCCAAGCTAGATAGAGTAGTGA	CAGCGAATAGAGCAGAAGGA	201	[12]		Genomic	A. hypogaea
IPAHM 352	IPAHM 352	XIP352	ER974513	(GA)10(GA)8	GGCGGGACACTTATCAGAGA	TTCCGTGTGACAGAAATACCC	198	[12]		Genomic	A. hypogaea	[6]	0.58
IPAHM 354	IPAHM 354	XIP354	ER974514	(GA)18	TCCGAATCAAAATTGGCACT	ACCTCTCCCTCTCAAGTTTTTGT	190	[12]		Genomic	A. hypogaea		0.57
IPAHM 356	IPAHM 356	XIP356	ER974515	(GA)23	TTGGGATTGGATCCCTAAGA	CAACTACCCTTCTCTCCACCA	100	[12]		Genomic	A. hypogaea	[6]
IPAHM 372	IPAHM 372	XIP372	ER974517	(GA)9	GCCTTTTGAAATTCCCTTCC	TATGCCTCTTCCCCTTCCTT	168	[12]		Genomic	A. hypogaea	[6]
IPAHM 373	IPAHM 373	XIP373	ER974518	(TTG)6CT(GTT)8(TC)5	CAAGATCTTTCGTACATTCATTCAC	CACGCTCTTAGCAATTTCTGG	195	[12]		Genomic	A. hypogaea	[6]	0.58
IPAHM 375	IPAHM 375	XIP375	ER974519	(CA)10(TA)7	CGTATGCATTATAAGTGCTCGACAA	AATCCGATATCCGCTTCGAC	221	[12]		Genomic	A. hypogaea		0.63
IPAHM 395	IPAHM 395	XIP395	ER974522	(GA)14	CAGAGTCAATGGCAGCGTAG	TCCTTCCCTCATCTAAAACCAA	189	[12]		Genomic	A. hypogaea		0.48
IPAHM 406	IPAHM 406	XIP406	ER974524	(GA)9(GA)9(TG)5	TGAAAGGGATTGGACCAAAA	TGTTGGACAGGATTTCACACA	350	[12]		Genomic	A. hypogaea	[2]; [5]	0.36
IPAHM 429	IPAHM 429	XIP429	ER974534	(GT)17	GTGTGCGTGAGTGGGTAATG	TGAAATGAGCCAATCAGCTATC	102	[12]		Genomic	A. hypogaea
IPAHM 451	IPAHM 451	XIP451	ER974535	(TG)11	AAAGAGAGGGAGCCCGTAAG	CCTGCGGGTAGGGTATATATTG	350	[12]		Genomic	A. hypogaea	[6]	0.13
IPAHM 455	IPAHM 455	XIP455	ER974536	(AT)6(TG)13	TGCAGAGACTTGTATTTTGAGG	AAGCCTTTGCGAATATAACC	150	[12]		Genomic	A. hypogaea	[6]	0.31
IPAHM 468	IPAHM 468	XIP468	ER974542	(GA)15	GGCTTTTGAAGTTCCCTTCC	TATGCCTCTTCCCCTTCCTT	190	[12]		Genomic	A. hypogaea	[6]	0.32
IPAHM 475	IPAHM 475	XIP475	ER974545	(GT)8(GA)12	GTGATTTCCTGGTTGGTGCT	AGCCTCAGCTGGTTTTGCT	300	[12]		Genomic	A. hypogaea	[6]	0.67
IPAHM 509	IPAHM 509	XIP509	ER974547	(CA)25	GCCTGCAAAGCTAAGGTTG	TGGAGAGTTAGGATTTCTGGCTA	124	[12]		Genomic	A. hypogaea	[5]
IPAHM 524	IPAHM 524	XIP524	ER974548	(GA)20	GCCATGGATAAGAACCTGAAA	CAGTAAGCTGAGCTGGCAGA	293	[12]		Genomic	A. hypogaea	[2]; [4]; [5]; [6]	0.48
IPAHM 531	IPAHM 531	XIP531	ER974551	(TAC)7	TGCCAGGTTGCTGTAACAAA	CATACACGCTTTTCCCCTGT	284	[12]		Genomic	A. hypogaea		0.48
IPAHM 540	IPAHM 540	XIP540	ER974557	(TG)12	TGGAGAACTAGGATCTCTTTTGTG	CCTAACTCAGCCTGCGAAAC	128	[12]		Genomic	A. hypogaea	[6]	0.25
IPAHM 569	IPAHM 569	XIP569	ER974562	(TG)23(T)5	ATTGGTGGATATCGGACTCG	CCTATCCTTCAAGGCTTCTCG	186	[12]		Genomic	A. hypogaea	[2]; [5]; [6]	0.38
IPAHM 606	IPAHM 606	XIP606	ER974569	(CA)15	CCTAACTCAGCCTGCGAAAC	CAGAGGTGTTTGGAGAACTAGGA	144	[12]		Genomic	A. hypogaea	[2]; [5]; [7]
IPAHM 659	IPAHM 659	XIP659	ER974572	(GA)18	AAGTCACTGGCCAAAACTGC	CCCTCGATTTCGACTCAGAC	146	[12]		Genomic	A. hypogaea	[2]; [5]	0.69
IPAHM 684	IPAHM 684	XIP684	ER974574	(TG)10	GCCCGAGTTTTGAAGACCTA	CAAGGCCTCAACTTCCCTAA	289	[12]		Genomic	A. hypogaea		0.46
IPAHM 689	IPAHM 689	XIP689	ER974575	(GA)20	GATGACAATAGCGACGAGCA	GTAAGCCTGCAGCAACAACA	253	[12]		Genomic	A. hypogaea	[2]; [5]
IPAHM 716	IPAHM 716	XIP716	ER974582	(AG)9	CACTATGCCACGAGCTTCAA	ACACACCACAACCACAGAGC	210	[12]		Genomic	A. hypogaea		0.7
IPAHM 718	IPAHM 718	XIP718	ER974583	(GA)5(AG)16	AGATAGGGGCCGAGCTAGAG	ATGCTCCACCCCTTCATTTT	230	[12]		Genomic	A. hypogaea		0.12
F9	F9		HO115794	(AATC)6	TTCGAGCTTGAGGAAGAG	CAAATCAACACGATTGGT	152	[20]		EST	A. hypogaea
F13	F13		EG373720	(CT)7	ATCCTACGATTTCTTTACTG	TCGATGGAGGGATGATTT	132	[20]		EST	A. hypogaea
PD20	PD20		EG372608	(CTT)6	GAAGAAAATAGCAGGACT	CGTAGTATCTTGATAACCC	254	[20]		EST	A. hypogaea
PD59	PD59		EE126123	(TCT)8	ACCCTTTCACCCTCTTCA	AATGTGGCTGCTCTGTTA	130	[20]		EST	A. hypogaea
AHBGSI1006F08	SI1006F08		EL966906	(GA)7	TGCGGAAATGAACACACA	GGGGACACAACCAGAAAA	169	[14]		EST	A.ipaensis
AHBGSC1003E10	SC1003E10		EL966500	(TGA)6	CCCTCCTTTGTTTCCCAGA	GCTCGATGCTGTCGTCAA	187	[14]		EST	A.ipaensis
AhM013	AhM013			(TC)17	TCACTTTGCATTTTCAGGTC	CCCAGATGAAAACAATCGAAG	121	[17]		Genomic	A. hypogaea
AhM082	AhM082			(CT)19	GGTCACTCTCTCTCGCAAGC	GAGCAACAGTGAAACGACGA	247	[17]		Genomic	A. hypogaea
ICGM01A04b	ICGM01A04b		FI857102	(TCCA)2	CATGGCACACTTTCCACATC	GGAACGCTGAGGATCGATAA	104	[18]		Genomic	A. hypogaea
ICGM01A05a	ICGM01A05a		FI857103	(CTAG)2	CGAATTCGCCCTTGTTTAAG	TCTTACAGGAGCAACAGCACA	179	[18]		Genomic	A. hypogaea
ICGM01A05b	ICGM01A05b		FI857103	(AGTG)2(AGTG)2(AGTG)2	TGCTTTCCTGGGATACCTTG	GCGGCACTTATTAGCCGAT	263	[18]		Genomic	A. hypogaea
ICGM01A10b	ICGM01A10b		FI857107	(CCA)3	AAGCCGAACACCTAATGTGG	CGAAATCATTATGCGTGGTG	247	[18]		Genomic	A. hypogaea
ICGM01A11b	ICGM01A11b		FI857108	(TTACT)2(AATT)2(AAAG)2	ACAACAATGCCAAAATGCAG	GGTTCAACCCATTGATCTTGA	242	[18]		Genomic	A. hypogaea
ICGM01A11c	ICGM01A11c		FI857108	(AATT)2(AAAG)2	GCCATTGGAGCAAACAACTT	TGCCAAGAAGGCATTGACTA	278	[18]		Genomic	A. hypogaea
ICGM01A12b	ICGM01A12b		FI857109	(TGA)3(ATA)3(CTAC)2(TGT)3	CACTGGTTTCCAGTTTGGGT	GCTAGTGCATGAACACACGG	225	[18]		Genomic	A. hypogaea
ICGM01A12c	ICGM01A12c		FI857109	(CCAG)2(AAGA)2	TAAGCTTGGAGCGGCTAGAG	CCTTCTCGCTTTGGTTTCAC	172	[18]		Genomic	A. hypogaea
AHS0116	AHS0116		FS981707	(CCA)4(ACAATA)5	ACAAGACCACCACCATAGCC	CGGTTATGAGGGGGAAGATT	134	[21]		EST	A. hypogaea	[7]
AHS0161	AHS0161		FS985086	(CGG)3(TCT)3	TTTTTGCAGTCAATGGTGGA	TCCAGAGGtGGTGTTGTCAG	164	[21]		EST	A. hypogaea	[7]	0.222222
AHS0970	AHS0970		FS984997	(TA)4	CATCATTTGCAAAAGCCCAC	GGGTGAGTCATTGTTTGGCT	131	[21]		EST	A. hypogaea	[7]	0.243056
AHS1684	AHS1684		FS987802	(TC)16(CT)6	GCTGCGGTTTCGATCCAT	GCGCAGAGAGAGAGAGGAAA	138	[21]		EST	A. hypogaea	[7]
AHS1855	AHS1855		FS986301	(CGCTTC)5(TCG)3	GCTGTCTCCAGGTTCTCAGC	AAGGTGGTCATCGACGTAGG	205	[21]		EST	A. hypogaea	[7]
AHS1943	AHS1943		FS967417	(TA)30	GCAGTTGCAGTGCCAAAAT	CAGCAAGCTTGTCCTCCAAT	199	[21]		EST	A. hypogaea	[7]
AHS2037	AHS2037		FS967808	(CCTTCT)6	TGGCCTTGATTACTCTCGCT	ACAGGGGTCTGGAGGAAGTT	235	[21]		EST	A. hypogaea	[7]	0.0763889
AHS2312	AHS2312		FS972044	(CAC)4	CTTACCCACCAATTCTTCGC	TTGCTTCAGCAAAGTCAACG	200	[21]		EST	A. hypogaea	[7]	0.479167
AHS2422	AHS2422		FS973065	(AG)7	AAGGTTTGTTTGGCCAAGTG	CaCCCACCGTAAAAACTGGA	267	[21]		EST	A. hypogaea
AHS2567	AHS2567		FS974175	(AAT)6	TTTTCTGGTGGATTTTTCGC	TCTGTGACTAGTGCATCCGC	250	[21]		EST	A. hypogaea	[7]	0.215278
*[1]: Hopkins et al. 1999; [2]: Palmieri et al. 2002; [3]: He et al. 2003; [4]: Ferguson et al. 2004; [5]: Moretzsohn et al. 2004; [6]: He et al. 2005; [7]: Moretzsohn et al. 2005; [8]: Budiman et al. 2006; [9]:Proite et al. 2007; [10]: Gimenes et al. 200
[11]: Wang et al. 2007; [12]: Cuc et al. 2008; [13]: Guo et al. 2008; [14]: Moretzsohn et al. 2009; [15]: Nagy et al. 2009; [16]: Leal-Bertioli et al. 2009; [17]: Yoshiki Naito et al. 2009; [18]: Gautami et al. 2009; [19]: Yuan et al. 2010;
[20]: Song et al. 2010; [21]: Wang et al. 2011; [22]: Macedo et al. 2012
**[1]:Hong et al.2008; {2]:Varshney et al. 2009; [3]: Hong et al.2010; [4]: Khedikar et al.2010; [5]: Ravi et al. 2011; [6]: Qin et al. 2011; [7]: Wang et al. 2011
